# Supplementary material for: Yellow Mealworm Inclusion in Diets for Heavy-Size Broiler Chickens: Implications for Intestinal Microbiota and Mucin Dynamics
Source: Animals (Basel). 2020 Oct 18;10(10):1909. doi: 10.3390/ani10101909 (PMC7603283; doi:10.3390/ani10101909)
Supplement: Supplementary file 1 [file animals-10-01909-s001.zip › Table S2.xlsx]

## Sheet: Alpha and Beta diversity
Diet	Description	Goods_coverage (%)	PD_whole_tree	Chao1	Observed_species	Shannon
C	M_C_1	86.73	36.42	1554.84	603	6.26
C	M_C_2	83.87	41.08	1861.82	727	6.92
C	M_C_3	86.4	36.98	1516.28	633	5.87
C	M_C_4	87.2	39.73	1459.24	614	6.39
C	M_C_5	85.17	37.8	1870.76	666	6.28
TM5	M_5_1	85.7	37.75	1991.24	621	5.86
TM5	M_5_2	85.37	39.88	1647.47	646	6.32
TM5	M_5_3	84.73	41.4	2021.13	662	6.12
TM5	M_5_4	84.8	40.77	2037	672	6.39
TM5	M_5_5	86.03	36	1626.13	631	6.03
TM10	M_10_1	86.83	37.8	1492.43	598	5.97
TM10	M_10_2	86.73	36.5	1574.45	611	6.18
TM10	M_10_3	88.4	30.63	1418.16	517	5.31
TM10	M_10_4	84.2	41.8	1958.56	699	6.47
TM10	M_10_5	86.87	39.72	1577.58	585	5.97
TM15	M_15_1	85.9	40.45	1687.04	637	6.49
TM15	M_15_2	85.43	38.78	1783.12	649	6.03
TM15	M_15_3	85.67	38.2	1960.74	624	5.91
TM15	M_15_4	84.33	44.13	1806.28	693	6.63
TM15	M_15_5	84.33	40.07	2088.01	675	6.36
