# Supplementary material for: Yellow Mealworm Inclusion in Diets for Heavy-Size Broiler Chickens: Implications for Intestinal Microbiota and Mucin Dynamics
Source: Animals (Basel). 2020 Oct 18;10(10):1909. doi: 10.3390/ani10101909 (PMC7603283; doi:10.3390/ani10101909)
Supplement: Supplementary file 1 [file animals-10-01909-s001.zip › Table S3.xlsx]

## Sheet: Phyla
	C	TM5	TM10	TM15
Bacteroidetes	66.5067	75.6333	75.56	76.82
Firmicutes	28.0067	21.1667	21.58	19.8733
Proteobacteria	4.99333	2.79333	2.60667	2.52
Elusimicrobia	0.193333	0.16	0.04	0.533333
Spirochaetes	0	0	0	0
Synergistetes	0	0	0	0
Lentisphaerae	0.00666667	0.00666667	0	0
Tenericutes	0.0733333	0.0533333	0.126667	0.0466667
Euryarchaetoa	0.00666667	0.0133333	0.00666667	0.0266667
Verrucomicrobia	0	0.00666667	0	0
Fusobacteria	0	0	0	0
Deferribacteria	0	0	0	0
Cyanobacteria	0.09	0.0266667	0	0.0266667
Actinobacteria	0.01	0.00666667	0	0
Chlamydiae	0	0	0	0
Other/unclassified	0.113333	0.133333	0.08	0.153333

## Sheet: Genera
	C	TM5	TM10	TM15
Alistipes	10.64	6.12	7.40667	11.86
Alphaproteobacteria	0.306667	0.4	0.213333	0.293333
Anaerobiospirillum	0	0	0	0
Anaerostipes	0.106667	0.08	0.04	0.153333
Anaerotruncus	0.166667	0.106667	0.0666667	0.273333
Bacteroidales	0.76	1.32	1.34	1.84
Bacteroides	44.78	48.6533	49.1667	47.3133
Butyricimonas	0.18	0.313333	0.246667	0.393333
Christensenellaceae	0.173333	0.166667	0.113333	0.153333
Clostridium	10.4333	7.60667	7.25333	7.58667
Coprobacter	4.66667	8.78	11.02	7.04
Coprococcus	1.94	1.04	1.52	0.546667
Desulfovibrio	0	0	0	0
Dorea	0.546667	0.64	0.913333	0.626667
Elusimicrobiaceae	0.193333	0.16	0.04	0.533333
Faecalibacterium	0.686667	0.673333	0.5	0.353333
Fusobacterium	0	0	0	0
Helicobacter	4.03333	1.77333	1.97333	1.66
L-Ruminococcus	2.68667	1.79333	2.72	1.27333
Lachnospiraceae	2.8	2.18667	1.79333	1.92667
Lactobacillus	0.16	0.08	0.12	0.133333
Mogibacteriaceae	0.12	0.0466667	0.1	0.186667
Mucispirillum	0	0	0	0
Odoribacter	0.02	0	0.0333333	0.0866667
Oscillospira	2.61333	1.75333	2.95333	2.57333
Parabacteroides	2.08667	8.06667	1.07333	3.24
Phascolarctobacterium	0.0266667	0.0466667	0.04	0
Prevotella	0	0	0	0
Rikenella	3.31333	2.17333	5.10667	4.79333
Ruminococcus	4.59333	4.08	2.61333	3.27333
Succinivibrionaceae	0	0	0	0
Sutterella	0.533333	0.453333	0.326667	0.466667
