# Supplementary material for: Yellow Mealworm Inclusion in Diets for Heavy-Size Broiler Chickens: Implications for Intestinal Microbiota and Mucin Dynamics
Source: Animals (Basel). 2020 Oct 18;10(10):1909. doi: 10.3390/ani10101909 (PMC7603283; doi:10.3390/ani10101909)
Supplement: Supplementary file 1 [file animals-10-01909-s001.zip › Table S4.xlsx]

## Sheet: Mucin staining intensity scores
BIRD	ID	DIET	MUCIN TYPE	GUT SEGMENT	MUCOSAL ELEMENT	FRAGMENT	MUCIN STAINING INTENSITY
1	1329/14	C	Neutral	Duodenum	Crypt	Base	3
1	1329/14	C	Neutral	Duodenum	Crypt	Base	2
1	1329/14	C	Neutral	Duodenum	Crypt	Base	1
1	1329/14	C	Neutral	Duodenum	Crypt	Base	1
1	1329/14	C	Neutral	Duodenum	Crypt	Base	1
1	1329/14	C	Neutral	Duodenum	Crypt	Base	2
1	1329/14	C	Neutral	Duodenum	Crypt	Base	1
1	1329/14	C	Neutral	Duodenum	Crypt	Base	1
1	1329/14	C	Neutral	Duodenum	Crypt	Base	1
1	1329/14	C	Neutral	Duodenum	Crypt	Base	0
1	1329/14	C	Neutral	Duodenum	Crypt	Midsection	3
1	1329/14	C	Neutral	Duodenum	Crypt	Midsection	2
1	1329/14	C	Neutral	Duodenum	Crypt	Midsection	2
1	1329/14	C	Neutral	Duodenum	Crypt	Midsection	1
1	1329/14	C	Neutral	Duodenum	Crypt	Midsection	1
1	1329/14	C	Neutral	Duodenum	Crypt	Midsection	1
1	1329/14	C	Neutral	Duodenum	Crypt	Midsection	0
1	1329/14	C	Neutral	Duodenum	Crypt	Midsection	2
1	1329/14	C	Neutral	Duodenum	Crypt	Midsection	1
1	1329/14	C	Neutral	Duodenum	Crypt	Midsection	0
1	1329/14	C	Neutral	Duodenum	Crypt	Tip	3
1	1329/14	C	Neutral	Duodenum	Crypt	Tip	2
1	1329/14	C	Neutral	Duodenum	Crypt	Tip	1
1	1329/14	C	Neutral	Duodenum	Crypt	Tip	1
1	1329/14	C	Neutral	Duodenum	Crypt	Tip	1
1	1329/14	C	Neutral	Duodenum	Crypt	Tip	1
1	1329/14	C	Neutral	Duodenum	Crypt	Tip	0
1	1329/14	C	Neutral	Duodenum	Crypt	Tip	2
1	1329/14	C	Neutral	Duodenum	Crypt	Tip	1
1	1329/14	C	Neutral	Duodenum	Crypt	Tip	0
1	1329/14	C	Neutral	Duodenum	Villus	Base	2
1	1329/14	C	Neutral	Duodenum	Villus	Base	2
1	1329/14	C	Neutral	Duodenum	Villus	Base	2
1	1329/14	C	Neutral	Duodenum	Villus	Base	2
1	1329/14	C	Neutral	Duodenum	Villus	Base	2
1	1329/14	C	Neutral	Duodenum	Villus	Base	1
1	1329/14	C	Neutral	Duodenum	Villus	Base	1
1	1329/14	C	Neutral	Duodenum	Villus	Base	2
1	1329/14	C	Neutral	Duodenum	Villus	Base	2
1	1329/14	C	Neutral	Duodenum	Villus	Base	1
1	1329/14	C	Neutral	Duodenum	Villus	Midsection	1
1	1329/14	C	Neutral	Duodenum	Villus	Midsection	2
1	1329/14	C	Neutral	Duodenum	Villus	Midsection	2
1	1329/14	C	Neutral	Duodenum	Villus	Midsection	2
1	1329/14	C	Neutral	Duodenum	Villus	Midsection	1
1	1329/14	C	Neutral	Duodenum	Villus	Midsection	2
1	1329/14	C	Neutral	Duodenum	Villus	Midsection	1
1	1329/14	C	Neutral	Duodenum	Villus	Midsection	2
1	1329/14	C	Neutral	Duodenum	Villus	Midsection	2
1	1329/14	C	Neutral	Duodenum	Villus	Midsection	2
1	1329/14	C	Neutral	Duodenum	Villus	Tip	2
1	1329/14	C	Neutral	Duodenum	Villus	Tip	1
1	1329/14	C	Neutral	Duodenum	Villus	Tip	1
1	1329/14	C	Neutral	Duodenum	Villus	Tip	1
1	1329/14	C	Neutral	Duodenum	Villus	Tip	1
1	1329/14	C	Neutral	Duodenum	Villus	Tip	1
1	1329/14	C	Neutral	Duodenum	Villus	Tip	1
1	1329/14	C	Neutral	Duodenum	Villus	Tip	1
1	1329/14	C	Neutral	Duodenum	Villus	Tip	1
1	1329/14	C	Neutral	Duodenum	Villus	Tip	1
1	1329/14	C	Neutral	Jejunum	Crypt	Base	2
1	1329/14	C	Neutral	Jejunum	Crypt	Base	2
1	1329/14	C	Neutral	Jejunum	Crypt	Base	2
1	1329/14	C	Neutral	Jejunum	Crypt	Base	2
1	1329/14	C	Neutral	Jejunum	Crypt	Base	2
1	1329/14	C	Neutral	Jejunum	Crypt	Base	2
1	1329/14	C	Neutral	Jejunum	Crypt	Base	1
1	1329/14	C	Neutral	Jejunum	Crypt	Base	1
1	1329/14	C	Neutral	Jejunum	Crypt	Base	1
1	1329/14	C	Neutral	Jejunum	Crypt	Base	1
1	1329/14	C	Neutral	Jejunum	Crypt	Midsection	2
1	1329/14	C	Neutral	Jejunum	Crypt	Midsection	2
1	1329/14	C	Neutral	Jejunum	Crypt	Midsection	2
1	1329/14	C	Neutral	Jejunum	Crypt	Midsection	2
1	1329/14	C	Neutral	Jejunum	Crypt	Midsection	2
1	1329/14	C	Neutral	Jejunum	Crypt	Midsection	0
1	1329/14	C	Neutral	Jejunum	Crypt	Midsection	2
1	1329/14	C	Neutral	Jejunum	Crypt	Midsection	3
1	1329/14	C	Neutral	Jejunum	Crypt	Midsection	1
1	1329/14	C	Neutral	Jejunum	Crypt	Midsection	2
1	1329/14	C	Neutral	Jejunum	Crypt	Tip	2
1	1329/14	C	Neutral	Jejunum	Crypt	Tip	1
1	1329/14	C	Neutral	Jejunum	Crypt	Tip	1
1	1329/14	C	Neutral	Jejunum	Crypt	Tip	2
1	1329/14	C	Neutral	Jejunum	Crypt	Tip	1
1	1329/14	C	Neutral	Jejunum	Crypt	Tip	0
1	1329/14	C	Neutral	Jejunum	Crypt	Tip	1
1	1329/14	C	Neutral	Jejunum	Crypt	Tip	2
1	1329/14	C	Neutral	Jejunum	Crypt	Tip	1
1	1329/14	C	Neutral	Jejunum	Crypt	Tip	2
1	1329/14	C	Neutral	Jejunum	Villus	Base	2
1	1329/14	C	Neutral	Jejunum	Villus	Base	2
1	1329/14	C	Neutral	Jejunum	Villus	Base	3
1	1329/14	C	Neutral	Jejunum	Villus	Base	3
1	1329/14	C	Neutral	Jejunum	Villus	Base	2
1	1329/14	C	Neutral	Jejunum	Villus	Base	2
1	1329/14	C	Neutral	Jejunum	Villus	Base	2
1	1329/14	C	Neutral	Jejunum	Villus	Base	1
1	1329/14	C	Neutral	Jejunum	Villus	Base	2
1	1329/14	C	Neutral	Jejunum	Villus	Base	2
1	1329/14	C	Neutral	Jejunum	Villus	Midsection	1
1	1329/14	C	Neutral	Jejunum	Villus	Midsection	2
1	1329/14	C	Neutral	Jejunum	Villus	Midsection	2
1	1329/14	C	Neutral	Jejunum	Villus	Midsection	1
1	1329/14	C	Neutral	Jejunum	Villus	Midsection	2
1	1329/14	C	Neutral	Jejunum	Villus	Midsection	2
1	1329/14	C	Neutral	Jejunum	Villus	Midsection	1
1	1329/14	C	Neutral	Jejunum	Villus	Midsection	2
1	1329/14	C	Neutral	Jejunum	Villus	Midsection	2
1	1329/14	C	Neutral	Jejunum	Villus	Midsection	1
1	1329/14	C	Neutral	Jejunum	Villus	Tip	1
1	1329/14	C	Neutral	Jejunum	Villus	Tip	1
1	1329/14	C	Neutral	Jejunum	Villus	Tip	1
1	1329/14	C	Neutral	Jejunum	Villus	Tip	1
1	1329/14	C	Neutral	Jejunum	Villus	Tip	2
1	1329/14	C	Neutral	Jejunum	Villus	Tip	2
1	1329/14	C	Neutral	Jejunum	Villus	Tip	1
1	1329/14	C	Neutral	Jejunum	Villus	Tip	1
1	1329/14	C	Neutral	Jejunum	Villus	Tip	1
1	1329/14	C	Neutral	Jejunum	Villus	Tip	1
1	1329/14	C	Neutral	Ileum	Crypt	Base	1
1	1329/14	C	Neutral	Ileum	Crypt	Base	1
1	1329/14	C	Neutral	Ileum	Crypt	Base	1
1	1329/14	C	Neutral	Ileum	Crypt	Base	2
1	1329/14	C	Neutral	Ileum	Crypt	Base	2
1	1329/14	C	Neutral	Ileum	Crypt	Base	2
1	1329/14	C	Neutral	Ileum	Crypt	Base	2
1	1329/14	C	Neutral	Ileum	Crypt	Base	2
1	1329/14	C	Neutral	Ileum	Crypt	Base	2
1	1329/14	C	Neutral	Ileum	Crypt	Base	2
1	1329/14	C	Neutral	Ileum	Crypt	Midsection	2
1	1329/14	C	Neutral	Ileum	Crypt	Midsection	1
1	1329/14	C	Neutral	Ileum	Crypt	Midsection	2
1	1329/14	C	Neutral	Ileum	Crypt	Midsection	1
1	1329/14	C	Neutral	Ileum	Crypt	Midsection	2
1	1329/14	C	Neutral	Ileum	Crypt	Midsection	1
1	1329/14	C	Neutral	Ileum	Crypt	Midsection	2
1	1329/14	C	Neutral	Ileum	Crypt	Midsection	2
1	1329/14	C	Neutral	Ileum	Crypt	Midsection	1
1	1329/14	C	Neutral	Ileum	Crypt	Midsection	3
1	1329/14	C	Neutral	Ileum	Crypt	Tip	2
1	1329/14	C	Neutral	Ileum	Crypt	Tip	1
1	1329/14	C	Neutral	Ileum	Crypt	Tip	2
1	1329/14	C	Neutral	Ileum	Crypt	Tip	2
1	1329/14	C	Neutral	Ileum	Crypt	Tip	2
1	1329/14	C	Neutral	Ileum	Crypt	Tip	2
1	1329/14	C	Neutral	Ileum	Crypt	Tip	2
1	1329/14	C	Neutral	Ileum	Crypt	Tip	2
1	1329/14	C	Neutral	Ileum	Crypt	Tip	2
1	1329/14	C	Neutral	Ileum	Crypt	Tip	2
1	1329/14	C	Neutral	Ileum	Villus	Base	1
1	1329/14	C	Neutral	Ileum	Villus	Base	2
1	1329/14	C	Neutral	Ileum	Villus	Base	2
1	1329/14	C	Neutral	Ileum	Villus	Base	2
1	1329/14	C	Neutral	Ileum	Villus	Base	1
1	1329/14	C	Neutral	Ileum	Villus	Base	1
1	1329/14	C	Neutral	Ileum	Villus	Base	2
1	1329/14	C	Neutral	Ileum	Villus	Base	2
1	1329/14	C	Neutral	Ileum	Villus	Base	1
1	1329/14	C	Neutral	Ileum	Villus	Base	2
1	1329/14	C	Neutral	Ileum	Villus	Midsection	2
1	1329/14	C	Neutral	Ileum	Villus	Midsection	2
1	1329/14	C	Neutral	Ileum	Villus	Midsection	2
1	1329/14	C	Neutral	Ileum	Villus	Midsection	2
1	1329/14	C	Neutral	Ileum	Villus	Midsection	2
1	1329/14	C	Neutral	Ileum	Villus	Midsection	2
1	1329/14	C	Neutral	Ileum	Villus	Midsection	1
1	1329/14	C	Neutral	Ileum	Villus	Midsection	1
1	1329/14	C	Neutral	Ileum	Villus	Midsection	1
1	1329/14	C	Neutral	Ileum	Villus	Midsection	2
1	1329/14	C	Neutral	Ileum	Villus	Tip	2
1	1329/14	C	Neutral	Ileum	Villus	Tip	2
1	1329/14	C	Neutral	Ileum	Villus	Tip	1
1	1329/14	C	Neutral	Ileum	Villus	Tip	3
1	1329/14	C	Neutral	Ileum	Villus	Tip	1
1	1329/14	C	Neutral	Ileum	Villus	Tip	3
1	1329/14	C	Neutral	Ileum	Villus	Tip	2
1	1329/14	C	Neutral	Ileum	Villus	Tip	2
1	1329/14	C	Neutral	Ileum	Villus	Tip	2
1	1329/14	C	Neutral	Ileum	Villus	Tip	3
1	1329/14	C	Neutral	Caecum	Crypt	Base	1
1	1329/14	C	Neutral	Caecum	Crypt	Base	0
1	1329/14	C	Neutral	Caecum	Crypt	Base	1
1	1329/14	C	Neutral	Caecum	Crypt	Base	2
1	1329/14	C	Neutral	Caecum	Crypt	Base	0
1	1329/14	C	Neutral	Caecum	Crypt	Base	0
1	1329/14	C	Neutral	Caecum	Crypt	Base	2
1	1329/14	C	Neutral	Caecum	Crypt	Base	1
1	1329/14	C	Neutral	Caecum	Crypt	Base	1
1	1329/14	C	Neutral	Caecum	Crypt	Base	1
1	1329/14	C	Neutral	Caecum	Crypt	Midsection	1
1	1329/14	C	Neutral	Caecum	Crypt	Midsection	0
1	1329/14	C	Neutral	Caecum	Crypt	Midsection	0
1	1329/14	C	Neutral	Caecum	Crypt	Midsection	1
1	1329/14	C	Neutral	Caecum	Crypt	Midsection	1
1	1329/14	C	Neutral	Caecum	Crypt	Midsection	0
1	1329/14	C	Neutral	Caecum	Crypt	Midsection	1
1	1329/14	C	Neutral	Caecum	Crypt	Midsection	2
1	1329/14	C	Neutral	Caecum	Crypt	Midsection	2
1	1329/14	C	Neutral	Caecum	Crypt	Midsection	2
1	1329/14	C	Neutral	Caecum	Crypt	Tip	1
1	1329/14	C	Neutral	Caecum	Crypt	Tip	2
1	1329/14	C	Neutral	Caecum	Crypt	Tip	2
1	1329/14	C	Neutral	Caecum	Crypt	Tip	3
1	1329/14	C	Neutral	Caecum	Crypt	Tip	1
1	1329/14	C	Neutral	Caecum	Crypt	Tip	1
1	1329/14	C	Neutral	Caecum	Crypt	Tip	1
1	1329/14	C	Neutral	Caecum	Crypt	Tip	0
1	1329/14	C	Neutral	Caecum	Crypt	Tip	0
1	1329/14	C	Neutral	Caecum	Crypt	Tip	1
1	1329/14	C	Acidic sialylated	Duodenum	Crypt	Base	0
1	1329/14	C	Acidic sialylated	Duodenum	Crypt	Base	1
1	1329/14	C	Acidic sialylated	Duodenum	Crypt	Base	1
1	1329/14	C	Acidic sialylated	Duodenum	Crypt	Base	1
1	1329/14	C	Acidic sialylated	Duodenum	Crypt	Base	1
1	1329/14	C	Acidic sialylated	Duodenum	Crypt	Base	0
1	1329/14	C	Acidic sialylated	Duodenum	Crypt	Base	1
1	1329/14	C	Acidic sialylated	Duodenum	Crypt	Base	1
1	1329/14	C	Acidic sialylated	Duodenum	Crypt	Base	1
1	1329/14	C	Acidic sialylated	Duodenum	Crypt	Base	1
1	1329/14	C	Acidic sialylated	Duodenum	Crypt	Midsection	1
1	1329/14	C	Acidic sialylated	Duodenum	Crypt	Midsection	1
1	1329/14	C	Acidic sialylated	Duodenum	Crypt	Midsection	2
1	1329/14	C	Acidic sialylated	Duodenum	Crypt	Midsection	1
1	1329/14	C	Acidic sialylated	Duodenum	Crypt	Midsection	1
1	1329/14	C	Acidic sialylated	Duodenum	Crypt	Midsection	1
1	1329/14	C	Acidic sialylated	Duodenum	Crypt	Midsection	0
1	1329/14	C	Acidic sialylated	Duodenum	Crypt	Midsection	1
1	1329/14	C	Acidic sialylated	Duodenum	Crypt	Midsection	0
1	1329/14	C	Acidic sialylated	Duodenum	Crypt	Midsection	1
1	1329/14	C	Acidic sialylated	Duodenum	Crypt	Tip	1
1	1329/14	C	Acidic sialylated	Duodenum	Crypt	Tip	1
1	1329/14	C	Acidic sialylated	Duodenum	Crypt	Tip	1
1	1329/14	C	Acidic sialylated	Duodenum	Crypt	Tip	1
1	1329/14	C	Acidic sialylated	Duodenum	Crypt	Tip	1
1	1329/14	C	Acidic sialylated	Duodenum	Crypt	Tip	0
1	1329/14	C	Acidic sialylated	Duodenum	Crypt	Tip	1
1	1329/14	C	Acidic sialylated	Duodenum	Crypt	Tip	1
1	1329/14	C	Acidic sialylated	Duodenum	Crypt	Tip	2
1	1329/14	C	Acidic sialylated	Duodenum	Crypt	Tip	1
1	1329/14	C	Acidic sialylated	Duodenum	Villus	Base	2
1	1329/14	C	Acidic sialylated	Duodenum	Villus	Base	2
1	1329/14	C	Acidic sialylated	Duodenum	Villus	Base	2
1	1329/14	C	Acidic sialylated	Duodenum	Villus	Base	1
1	1329/14	C	Acidic sialylated	Duodenum	Villus	Base	1
1	1329/14	C	Acidic sialylated	Duodenum	Villus	Base	2
1	1329/14	C	Acidic sialylated	Duodenum	Villus	Base	2
1	1329/14	C	Acidic sialylated	Duodenum	Villus	Base	2
1	1329/14	C	Acidic sialylated	Duodenum	Villus	Base	1
1	1329/14	C	Acidic sialylated	Duodenum	Villus	Base	1
1	1329/14	C	Acidic sialylated	Duodenum	Villus	Midsection	2
1	1329/14	C	Acidic sialylated	Duodenum	Villus	Midsection	2
1	1329/14	C	Acidic sialylated	Duodenum	Villus	Midsection	2
1	1329/14	C	Acidic sialylated	Duodenum	Villus	Midsection	1
1	1329/14	C	Acidic sialylated	Duodenum	Villus	Midsection	1
1	1329/14	C	Acidic sialylated	Duodenum	Villus	Midsection	2
1	1329/14	C	Acidic sialylated	Duodenum	Villus	Midsection	2
1	1329/14	C	Acidic sialylated	Duodenum	Villus	Midsection	2
1	1329/14	C	Acidic sialylated	Duodenum	Villus	Midsection	1
1	1329/14	C	Acidic sialylated	Duodenum	Villus	Midsection	1
1	1329/14	C	Acidic sialylated	Duodenum	Villus	Tip	1
1	1329/14	C	Acidic sialylated	Duodenum	Villus	Tip	1
1	1329/14	C	Acidic sialylated	Duodenum	Villus	Tip	1
1	1329/14	C	Acidic sialylated	Duodenum	Villus	Tip	1
1	1329/14	C	Acidic sialylated	Duodenum	Villus	Tip	0
1	1329/14	C	Acidic sialylated	Duodenum	Villus	Tip	1
1	1329/14	C	Acidic sialylated	Duodenum	Villus	Tip	1
1	1329/14	C	Acidic sialylated	Duodenum	Villus	Tip	1
1	1329/14	C	Acidic sialylated	Duodenum	Villus	Tip	1
1	1329/14	C	Acidic sialylated	Duodenum	Villus	Tip	0
1	1329/14	C	Acidic sialylated	Jejunum	Crypt	Base	1
1	1329/14	C	Acidic sialylated	Jejunum	Crypt	Base	1
1	1329/14	C	Acidic sialylated	Jejunum	Crypt	Base	2
1	1329/14	C	Acidic sialylated	Jejunum	Crypt	Base	1
1	1329/14	C	Acidic sialylated	Jejunum	Crypt	Base	2
1	1329/14	C	Acidic sialylated	Jejunum	Crypt	Base	1
1	1329/14	C	Acidic sialylated	Jejunum	Crypt	Base	1
1	1329/14	C	Acidic sialylated	Jejunum	Crypt	Base	1
1	1329/14	C	Acidic sialylated	Jejunum	Crypt	Base	2
1	1329/14	C	Acidic sialylated	Jejunum	Crypt	Base	0
1	1329/14	C	Acidic sialylated	Jejunum	Crypt	Midsection	1
1	1329/14	C	Acidic sialylated	Jejunum	Crypt	Midsection	1
1	1329/14	C	Acidic sialylated	Jejunum	Crypt	Midsection	1
1	1329/14	C	Acidic sialylated	Jejunum	Crypt	Midsection	1
1	1329/14	C	Acidic sialylated	Jejunum	Crypt	Midsection	2
1	1329/14	C	Acidic sialylated	Jejunum	Crypt	Midsection	1
1	1329/14	C	Acidic sialylated	Jejunum	Crypt	Midsection	1
1	1329/14	C	Acidic sialylated	Jejunum	Crypt	Midsection	1
1	1329/14	C	Acidic sialylated	Jejunum	Crypt	Midsection	1
1	1329/14	C	Acidic sialylated	Jejunum	Crypt	Midsection	1
1	1329/14	C	Acidic sialylated	Jejunum	Crypt	Tip	1
1	1329/14	C	Acidic sialylated	Jejunum	Crypt	Tip	1
1	1329/14	C	Acidic sialylated	Jejunum	Crypt	Tip	1
1	1329/14	C	Acidic sialylated	Jejunum	Crypt	Tip	1
1	1329/14	C	Acidic sialylated	Jejunum	Crypt	Tip	1
1	1329/14	C	Acidic sialylated	Jejunum	Crypt	Tip	2
1	1329/14	C	Acidic sialylated	Jejunum	Crypt	Tip	2
1	1329/14	C	Acidic sialylated	Jejunum	Crypt	Tip	1
1	1329/14	C	Acidic sialylated	Jejunum	Crypt	Tip	1
1	1329/14	C	Acidic sialylated	Jejunum	Crypt	Tip	1
1	1329/14	C	Acidic sialylated	Jejunum	Villus	Base	3
1	1329/14	C	Acidic sialylated	Jejunum	Villus	Base	3
1	1329/14	C	Acidic sialylated	Jejunum	Villus	Base	3
1	1329/14	C	Acidic sialylated	Jejunum	Villus	Base	2
1	1329/14	C	Acidic sialylated	Jejunum	Villus	Base	2
1	1329/14	C	Acidic sialylated	Jejunum	Villus	Base	3
1	1329/14	C	Acidic sialylated	Jejunum	Villus	Base	3
1	1329/14	C	Acidic sialylated	Jejunum	Villus	Base	3
1	1329/14	C	Acidic sialylated	Jejunum	Villus	Base	2
1	1329/14	C	Acidic sialylated	Jejunum	Villus	Base	2
1	1329/14	C	Acidic sialylated	Jejunum	Villus	Midsection	3
1	1329/14	C	Acidic sialylated	Jejunum	Villus	Midsection	3
1	1329/14	C	Acidic sialylated	Jejunum	Villus	Midsection	3
1	1329/14	C	Acidic sialylated	Jejunum	Villus	Midsection	2
1	1329/14	C	Acidic sialylated	Jejunum	Villus	Midsection	2
1	1329/14	C	Acidic sialylated	Jejunum	Villus	Midsection	3
1	1329/14	C	Acidic sialylated	Jejunum	Villus	Midsection	3
1	1329/14	C	Acidic sialylated	Jejunum	Villus	Midsection	3
1	1329/14	C	Acidic sialylated	Jejunum	Villus	Midsection	2
1	1329/14	C	Acidic sialylated	Jejunum	Villus	Midsection	3
1	1329/14	C	Acidic sialylated	Jejunum	Villus	Tip	3
1	1329/14	C	Acidic sialylated	Jejunum	Villus	Tip	3
1	1329/14	C	Acidic sialylated	Jejunum	Villus	Tip	3
1	1329/14	C	Acidic sialylated	Jejunum	Villus	Tip	2
1	1329/14	C	Acidic sialylated	Jejunum	Villus	Tip	2
1	1329/14	C	Acidic sialylated	Jejunum	Villus	Tip	3
1	1329/14	C	Acidic sialylated	Jejunum	Villus	Tip	3
1	1329/14	C	Acidic sialylated	Jejunum	Villus	Tip	3
1	1329/14	C	Acidic sialylated	Jejunum	Villus	Tip	2
1	1329/14	C	Acidic sialylated	Jejunum	Villus	Tip	3
1	1329/14	C	Acidic sialylated	Ileum	Crypt	Base	1
1	1329/14	C	Acidic sialylated	Ileum	Crypt	Base	1
1	1329/14	C	Acidic sialylated	Ileum	Crypt	Base	1
1	1329/14	C	Acidic sialylated	Ileum	Crypt	Base	2
1	1329/14	C	Acidic sialylated	Ileum	Crypt	Base	1
1	1329/14	C	Acidic sialylated	Ileum	Crypt	Base	0
1	1329/14	C	Acidic sialylated	Ileum	Crypt	Base	1
1	1329/14	C	Acidic sialylated	Ileum	Crypt	Base	1
1	1329/14	C	Acidic sialylated	Ileum	Crypt	Base	0
1	1329/14	C	Acidic sialylated	Ileum	Crypt	Base	1
1	1329/14	C	Acidic sialylated	Ileum	Crypt	Midsection	1
1	1329/14	C	Acidic sialylated	Ileum	Crypt	Midsection	1
1	1329/14	C	Acidic sialylated	Ileum	Crypt	Midsection	1
1	1329/14	C	Acidic sialylated	Ileum	Crypt	Midsection	2
1	1329/14	C	Acidic sialylated	Ileum	Crypt	Midsection	2
1	1329/14	C	Acidic sialylated	Ileum	Crypt	Midsection	1
1	1329/14	C	Acidic sialylated	Ileum	Crypt	Midsection	1
1	1329/14	C	Acidic sialylated	Ileum	Crypt	Midsection	1
1	1329/14	C	Acidic sialylated	Ileum	Crypt	Midsection	1
1	1329/14	C	Acidic sialylated	Ileum	Crypt	Midsection	1
1	1329/14	C	Acidic sialylated	Ileum	Crypt	Tip	0
1	1329/14	C	Acidic sialylated	Ileum	Crypt	Tip	0
1	1329/14	C	Acidic sialylated	Ileum	Crypt	Tip	1
1	1329/14	C	Acidic sialylated	Ileum	Crypt	Tip	1
1	1329/14	C	Acidic sialylated	Ileum	Crypt	Tip	1
1	1329/14	C	Acidic sialylated	Ileum	Crypt	Tip	1
1	1329/14	C	Acidic sialylated	Ileum	Crypt	Tip	1
1	1329/14	C	Acidic sialylated	Ileum	Crypt	Tip	1
1	1329/14	C	Acidic sialylated	Ileum	Crypt	Tip	1
1	1329/14	C	Acidic sialylated	Ileum	Crypt	Tip	1
1	1329/14	C	Acidic sialylated	Ileum	Villus	Base	3
1	1329/14	C	Acidic sialylated	Ileum	Villus	Base	3
1	1329/14	C	Acidic sialylated	Ileum	Villus	Base	3
1	1329/14	C	Acidic sialylated	Ileum	Villus	Base	3
1	1329/14	C	Acidic sialylated	Ileum	Villus	Base	2
1	1329/14	C	Acidic sialylated	Ileum	Villus	Base	3
1	1329/14	C	Acidic sialylated	Ileum	Villus	Base	3
1	1329/14	C	Acidic sialylated	Ileum	Villus	Base	3
1	1329/14	C	Acidic sialylated	Ileum	Villus	Base	3
1	1329/14	C	Acidic sialylated	Ileum	Villus	Base	2
1	1329/14	C	Acidic sialylated	Ileum	Villus	Midsection	3
1	1329/14	C	Acidic sialylated	Ileum	Villus	Midsection	3
1	1329/14	C	Acidic sialylated	Ileum	Villus	Midsection	3
1	1329/14	C	Acidic sialylated	Ileum	Villus	Midsection	3
1	1329/14	C	Acidic sialylated	Ileum	Villus	Midsection	3
1	1329/14	C	Acidic sialylated	Ileum	Villus	Midsection	3
1	1329/14	C	Acidic sialylated	Ileum	Villus	Midsection	3
1	1329/14	C	Acidic sialylated	Ileum	Villus	Midsection	3
1	1329/14	C	Acidic sialylated	Ileum	Villus	Midsection	3
1	1329/14	C	Acidic sialylated	Ileum	Villus	Midsection	3
1	1329/14	C	Acidic sialylated	Ileum	Villus	Tip	3
1	1329/14	C	Acidic sialylated	Ileum	Villus	Tip	3
1	1329/14	C	Acidic sialylated	Ileum	Villus	Tip	3
1	1329/14	C	Acidic sialylated	Ileum	Villus	Tip	3
1	1329/14	C	Acidic sialylated	Ileum	Villus	Tip	3
1	1329/14	C	Acidic sialylated	Ileum	Villus	Tip	3
1	1329/14	C	Acidic sialylated	Ileum	Villus	Tip	3
1	1329/14	C	Acidic sialylated	Ileum	Villus	Tip	3
1	1329/14	C	Acidic sialylated	Ileum	Villus	Tip	3
1	1329/14	C	Acidic sialylated	Ileum	Villus	Tip	3
1	1329/14	C	Acidic sialylated	Caecum	Crypt	Base	3
1	1329/14	C	Acidic sialylated	Caecum	Crypt	Base	1
1	1329/14	C	Acidic sialylated	Caecum	Crypt	Base	0
1	1329/14	C	Acidic sialylated	Caecum	Crypt	Base	2
1	1329/14	C	Acidic sialylated	Caecum	Crypt	Base	0
1	1329/14	C	Acidic sialylated	Caecum	Crypt	Base	1
1	1329/14	C	Acidic sialylated	Caecum	Crypt	Base	1
1	1329/14	C	Acidic sialylated	Caecum	Crypt	Base	0
1	1329/14	C	Acidic sialylated	Caecum	Crypt	Base	1
1	1329/14	C	Acidic sialylated	Caecum	Crypt	Base	1
1	1329/14	C	Acidic sialylated	Caecum	Crypt	Midsection	2
1	1329/14	C	Acidic sialylated	Caecum	Crypt	Midsection	3
1	1329/14	C	Acidic sialylated	Caecum	Crypt	Midsection	1
1	1329/14	C	Acidic sialylated	Caecum	Crypt	Midsection	1
1	1329/14	C	Acidic sialylated	Caecum	Crypt	Midsection	1
1	1329/14	C	Acidic sialylated	Caecum	Crypt	Midsection	0
1	1329/14	C	Acidic sialylated	Caecum	Crypt	Midsection	1
1	1329/14	C	Acidic sialylated	Caecum	Crypt	Midsection	1
1	1329/14	C	Acidic sialylated	Caecum	Crypt	Midsection	0
1	1329/14	C	Acidic sialylated	Caecum	Crypt	Midsection	0
1	1329/14	C	Acidic sialylated	Caecum	Crypt	Tip	1
1	1329/14	C	Acidic sialylated	Caecum	Crypt	Tip	2
1	1329/14	C	Acidic sialylated	Caecum	Crypt	Tip	1
1	1329/14	C	Acidic sialylated	Caecum	Crypt	Tip	1
1	1329/14	C	Acidic sialylated	Caecum	Crypt	Tip	2
1	1329/14	C	Acidic sialylated	Caecum	Crypt	Tip	0
1	1329/14	C	Acidic sialylated	Caecum	Crypt	Tip	1
1	1329/14	C	Acidic sialylated	Caecum	Crypt	Tip	1
1	1329/14	C	Acidic sialylated	Caecum	Crypt	Tip	1
1	1329/14	C	Acidic sialylated	Caecum	Crypt	Tip	1
1	1329/14	C	Acidic sulfated	Duodenum	Crypt	Base	2
1	1329/14	C	Acidic sulfated	Duodenum	Crypt	Base	1
1	1329/14	C	Acidic sulfated	Duodenum	Crypt	Base	1
1	1329/14	C	Acidic sulfated	Duodenum	Crypt	Base	1
1	1329/14	C	Acidic sulfated	Duodenum	Crypt	Base	2
1	1329/14	C	Acidic sulfated	Duodenum	Crypt	Base	1
1	1329/14	C	Acidic sulfated	Duodenum	Crypt	Base	1
1	1329/14	C	Acidic sulfated	Duodenum	Crypt	Base	1
1	1329/14	C	Acidic sulfated	Duodenum	Crypt	Base	1
1	1329/14	C	Acidic sulfated	Duodenum	Crypt	Base	1
1	1329/14	C	Acidic sulfated	Duodenum	Crypt	Midsection	1
1	1329/14	C	Acidic sulfated	Duodenum	Crypt	Midsection	1
1	1329/14	C	Acidic sulfated	Duodenum	Crypt	Midsection	1
1	1329/14	C	Acidic sulfated	Duodenum	Crypt	Midsection	1
1	1329/14	C	Acidic sulfated	Duodenum	Crypt	Midsection	1
1	1329/14	C	Acidic sulfated	Duodenum	Crypt	Midsection	1
1	1329/14	C	Acidic sulfated	Duodenum	Crypt	Midsection	1
1	1329/14	C	Acidic sulfated	Duodenum	Crypt	Midsection	1
1	1329/14	C	Acidic sulfated	Duodenum	Crypt	Midsection	1
1	1329/14	C	Acidic sulfated	Duodenum	Crypt	Midsection	1
1	1329/14	C	Acidic sulfated	Duodenum	Crypt	Tip	1
1	1329/14	C	Acidic sulfated	Duodenum	Crypt	Tip	1
1	1329/14	C	Acidic sulfated	Duodenum	Crypt	Tip	1
1	1329/14	C	Acidic sulfated	Duodenum	Crypt	Tip	1
1	1329/14	C	Acidic sulfated	Duodenum	Crypt	Tip	1
1	1329/14	C	Acidic sulfated	Duodenum	Crypt	Tip	1
1	1329/14	C	Acidic sulfated	Duodenum	Crypt	Tip	1
1	1329/14	C	Acidic sulfated	Duodenum	Crypt	Tip	1
1	1329/14	C	Acidic sulfated	Duodenum	Crypt	Tip	1
1	1329/14	C	Acidic sulfated	Duodenum	Crypt	Tip	1
1	1329/14	C	Acidic sulfated	Duodenum	Villus	Base	1
1	1329/14	C	Acidic sulfated	Duodenum	Villus	Base	1
1	1329/14	C	Acidic sulfated	Duodenum	Villus	Base	1
1	1329/14	C	Acidic sulfated	Duodenum	Villus	Base	2
1	1329/14	C	Acidic sulfated	Duodenum	Villus	Base	1
1	1329/14	C	Acidic sulfated	Duodenum	Villus	Base	1
1	1329/14	C	Acidic sulfated	Duodenum	Villus	Base	1
1	1329/14	C	Acidic sulfated	Duodenum	Villus	Base	2
1	1329/14	C	Acidic sulfated	Duodenum	Villus	Base	1
1	1329/14	C	Acidic sulfated	Duodenum	Villus	Base	1
1	1329/14	C	Acidic sulfated	Duodenum	Villus	Midsection	1
1	1329/14	C	Acidic sulfated	Duodenum	Villus	Midsection	1
1	1329/14	C	Acidic sulfated	Duodenum	Villus	Midsection	1
1	1329/14	C	Acidic sulfated	Duodenum	Villus	Midsection	1
1	1329/14	C	Acidic sulfated	Duodenum	Villus	Midsection	1
1	1329/14	C	Acidic sulfated	Duodenum	Villus	Midsection	1
1	1329/14	C	Acidic sulfated	Duodenum	Villus	Midsection	1
1	1329/14	C	Acidic sulfated	Duodenum	Villus	Midsection	1
1	1329/14	C	Acidic sulfated	Duodenum	Villus	Midsection	1
1	1329/14	C	Acidic sulfated	Duodenum	Villus	Midsection	1
1	1329/14	C	Acidic sulfated	Duodenum	Villus	Tip	1
1	1329/14	C	Acidic sulfated	Duodenum	Villus	Tip	1
1	1329/14	C	Acidic sulfated	Duodenum	Villus	Tip	1
1	1329/14	C	Acidic sulfated	Duodenum	Villus	Tip	0
1	1329/14	C	Acidic sulfated	Duodenum	Villus	Tip	1
1	1329/14	C	Acidic sulfated	Duodenum	Villus	Tip	1
1	1329/14	C	Acidic sulfated	Duodenum	Villus	Tip	1
1	1329/14	C	Acidic sulfated	Duodenum	Villus	Tip	0
1	1329/14	C	Acidic sulfated	Duodenum	Villus	Tip	1
1	1329/14	C	Acidic sulfated	Duodenum	Villus	Tip	1
1	1329/14	C	Acidic sulfated	Jejunum	Crypt	Base	2
1	1329/14	C	Acidic sulfated	Jejunum	Crypt	Base	1
1	1329/14	C	Acidic sulfated	Jejunum	Crypt	Base	1
1	1329/14	C	Acidic sulfated	Jejunum	Crypt	Base	2
1	1329/14	C	Acidic sulfated	Jejunum	Crypt	Base	2
1	1329/14	C	Acidic sulfated	Jejunum	Crypt	Base	1
1	1329/14	C	Acidic sulfated	Jejunum	Crypt	Base	1
1	1329/14	C	Acidic sulfated	Jejunum	Crypt	Base	1
1	1329/14	C	Acidic sulfated	Jejunum	Crypt	Base	0
1	1329/14	C	Acidic sulfated	Jejunum	Crypt	Base	1
1	1329/14	C	Acidic sulfated	Jejunum	Crypt	Midsection	2
1	1329/14	C	Acidic sulfated	Jejunum	Crypt	Midsection	1
1	1329/14	C	Acidic sulfated	Jejunum	Crypt	Midsection	1
1	1329/14	C	Acidic sulfated	Jejunum	Crypt	Midsection	1
1	1329/14	C	Acidic sulfated	Jejunum	Crypt	Midsection	1
1	1329/14	C	Acidic sulfated	Jejunum	Crypt	Midsection	1
1	1329/14	C	Acidic sulfated	Jejunum	Crypt	Midsection	1
1	1329/14	C	Acidic sulfated	Jejunum	Crypt	Midsection	0
1	1329/14	C	Acidic sulfated	Jejunum	Crypt	Midsection	0
1	1329/14	C	Acidic sulfated	Jejunum	Crypt	Midsection	1
1	1329/14	C	Acidic sulfated	Jejunum	Crypt	Tip	2
1	1329/14	C	Acidic sulfated	Jejunum	Crypt	Tip	1
1	1329/14	C	Acidic sulfated	Jejunum	Crypt	Tip	1
1	1329/14	C	Acidic sulfated	Jejunum	Crypt	Tip	1
1	1329/14	C	Acidic sulfated	Jejunum	Crypt	Tip	1
1	1329/14	C	Acidic sulfated	Jejunum	Crypt	Tip	1
1	1329/14	C	Acidic sulfated	Jejunum	Crypt	Tip	1
1	1329/14	C	Acidic sulfated	Jejunum	Crypt	Tip	2
1	1329/14	C	Acidic sulfated	Jejunum	Crypt	Tip	1
1	1329/14	C	Acidic sulfated	Jejunum	Crypt	Tip	1
1	1329/14	C	Acidic sulfated	Jejunum	Villus	Base	1
1	1329/14	C	Acidic sulfated	Jejunum	Villus	Base	1
1	1329/14	C	Acidic sulfated	Jejunum	Villus	Base	1
1	1329/14	C	Acidic sulfated	Jejunum	Villus	Base	2
1	1329/14	C	Acidic sulfated	Jejunum	Villus	Base	1
1	1329/14	C	Acidic sulfated	Jejunum	Villus	Base	1
1	1329/14	C	Acidic sulfated	Jejunum	Villus	Base	1
1	1329/14	C	Acidic sulfated	Jejunum	Villus	Base	2
1	1329/14	C	Acidic sulfated	Jejunum	Villus	Base	1
1	1329/14	C	Acidic sulfated	Jejunum	Villus	Base	1
1	1329/14	C	Acidic sulfated	Jejunum	Villus	Midsection	1
1	1329/14	C	Acidic sulfated	Jejunum	Villus	Midsection	1
1	1329/14	C	Acidic sulfated	Jejunum	Villus	Midsection	1
1	1329/14	C	Acidic sulfated	Jejunum	Villus	Midsection	1
1	1329/14	C	Acidic sulfated	Jejunum	Villus	Midsection	2
1	1329/14	C	Acidic sulfated	Jejunum	Villus	Midsection	1
1	1329/14	C	Acidic sulfated	Jejunum	Villus	Midsection	1
1	1329/14	C	Acidic sulfated	Jejunum	Villus	Midsection	1
1	1329/14	C	Acidic sulfated	Jejunum	Villus	Midsection	1
1	1329/14	C	Acidic sulfated	Jejunum	Villus	Midsection	2
1	1329/14	C	Acidic sulfated	Jejunum	Villus	Tip	1
1	1329/14	C	Acidic sulfated	Jejunum	Villus	Tip	1
1	1329/14	C	Acidic sulfated	Jejunum	Villus	Tip	1
1	1329/14	C	Acidic sulfated	Jejunum	Villus	Tip	0
1	1329/14	C	Acidic sulfated	Jejunum	Villus	Tip	1
1	1329/14	C	Acidic sulfated	Jejunum	Villus	Tip	1
1	1329/14	C	Acidic sulfated	Jejunum	Villus	Tip	1
1	1329/14	C	Acidic sulfated	Jejunum	Villus	Tip	0
1	1329/14	C	Acidic sulfated	Jejunum	Villus	Tip	1
1	1329/14	C	Acidic sulfated	Jejunum	Villus	Tip	1
1	1329/14	C	Acidic sulfated	Ileum	Crypt	Base	0
1	1329/14	C	Acidic sulfated	Ileum	Crypt	Base	1
1	1329/14	C	Acidic sulfated	Ileum	Crypt	Base	1
1	1329/14	C	Acidic sulfated	Ileum	Crypt	Base	1
1	1329/14	C	Acidic sulfated	Ileum	Crypt	Base	1
1	1329/14	C	Acidic sulfated	Ileum	Crypt	Base	0
1	1329/14	C	Acidic sulfated	Ileum	Crypt	Base	1
1	1329/14	C	Acidic sulfated	Ileum	Crypt	Base	1
1	1329/14	C	Acidic sulfated	Ileum	Crypt	Base	1
1	1329/14	C	Acidic sulfated	Ileum	Crypt	Base	1
1	1329/14	C	Acidic sulfated	Ileum	Crypt	Midsection	0
1	1329/14	C	Acidic sulfated	Ileum	Crypt	Midsection	1
1	1329/14	C	Acidic sulfated	Ileum	Crypt	Midsection	1
1	1329/14	C	Acidic sulfated	Ileum	Crypt	Midsection	1
1	1329/14	C	Acidic sulfated	Ileum	Crypt	Midsection	1
1	1329/14	C	Acidic sulfated	Ileum	Crypt	Midsection	0
1	1329/14	C	Acidic sulfated	Ileum	Crypt	Midsection	1
1	1329/14	C	Acidic sulfated	Ileum	Crypt	Midsection	1
1	1329/14	C	Acidic sulfated	Ileum	Crypt	Midsection	0
1	1329/14	C	Acidic sulfated	Ileum	Crypt	Midsection	1
1	1329/14	C	Acidic sulfated	Ileum	Crypt	Tip	0
1	1329/14	C	Acidic sulfated	Ileum	Crypt	Tip	1
1	1329/14	C	Acidic sulfated	Ileum	Crypt	Tip	1
1	1329/14	C	Acidic sulfated	Ileum	Crypt	Tip	1
1	1329/14	C	Acidic sulfated	Ileum	Crypt	Tip	1
1	1329/14	C	Acidic sulfated	Ileum	Crypt	Tip	0
1	1329/14	C	Acidic sulfated	Ileum	Crypt	Tip	1
1	1329/14	C	Acidic sulfated	Ileum	Crypt	Tip	1
1	1329/14	C	Acidic sulfated	Ileum	Crypt	Tip	1
1	1329/14	C	Acidic sulfated	Ileum	Crypt	Tip	1
1	1329/14	C	Acidic sulfated	Ileum	Villus	Base	3
1	1329/14	C	Acidic sulfated	Ileum	Villus	Base	3
1	1329/14	C	Acidic sulfated	Ileum	Villus	Base	3
1	1329/14	C	Acidic sulfated	Ileum	Villus	Base	2
1	1329/14	C	Acidic sulfated	Ileum	Villus	Base	2
1	1329/14	C	Acidic sulfated	Ileum	Villus	Base	3
1	1329/14	C	Acidic sulfated	Ileum	Villus	Base	3
1	1329/14	C	Acidic sulfated	Ileum	Villus	Base	3
1	1329/14	C	Acidic sulfated	Ileum	Villus	Base	2
1	1329/14	C	Acidic sulfated	Ileum	Villus	Base	2
1	1329/14	C	Acidic sulfated	Ileum	Villus	Midsection	3
1	1329/14	C	Acidic sulfated	Ileum	Villus	Midsection	3
1	1329/14	C	Acidic sulfated	Ileum	Villus	Midsection	3
1	1329/14	C	Acidic sulfated	Ileum	Villus	Midsection	2
1	1329/14	C	Acidic sulfated	Ileum	Villus	Midsection	1
1	1329/14	C	Acidic sulfated	Ileum	Villus	Midsection	3
1	1329/14	C	Acidic sulfated	Ileum	Villus	Midsection	3
1	1329/14	C	Acidic sulfated	Ileum	Villus	Midsection	3
1	1329/14	C	Acidic sulfated	Ileum	Villus	Midsection	2
1	1329/14	C	Acidic sulfated	Ileum	Villus	Midsection	1
1	1329/14	C	Acidic sulfated	Ileum	Villus	Tip	3
1	1329/14	C	Acidic sulfated	Ileum	Villus	Tip	3
1	1329/14	C	Acidic sulfated	Ileum	Villus	Tip	3
1	1329/14	C	Acidic sulfated	Ileum	Villus	Tip	2
1	1329/14	C	Acidic sulfated	Ileum	Villus	Tip	2
1	1329/14	C	Acidic sulfated	Ileum	Villus	Tip	3
1	1329/14	C	Acidic sulfated	Ileum	Villus	Tip	3
1	1329/14	C	Acidic sulfated	Ileum	Villus	Tip	3
1	1329/14	C	Acidic sulfated	Ileum	Villus	Tip	2
1	1329/14	C	Acidic sulfated	Ileum	Villus	Tip	2
1	1329/14	C	Acidic sulfated	Caecum	Crypt	Base	1
1	1329/14	C	Acidic sulfated	Caecum	Crypt	Base	1
1	1329/14	C	Acidic sulfated	Caecum	Crypt	Base	1
1	1329/14	C	Acidic sulfated	Caecum	Crypt	Base	0
1	1329/14	C	Acidic sulfated	Caecum	Crypt	Base	1
1	1329/14	C	Acidic sulfated	Caecum	Crypt	Base	0
1	1329/14	C	Acidic sulfated	Caecum	Crypt	Base	0
1	1329/14	C	Acidic sulfated	Caecum	Crypt	Base	1
1	1329/14	C	Acidic sulfated	Caecum	Crypt	Base	0
1	1329/14	C	Acidic sulfated	Caecum	Crypt	Base	1
1	1329/14	C	Acidic sulfated	Caecum	Crypt	Midsection	1
1	1329/14	C	Acidic sulfated	Caecum	Crypt	Midsection	1
1	1329/14	C	Acidic sulfated	Caecum	Crypt	Midsection	0
1	1329/14	C	Acidic sulfated	Caecum	Crypt	Midsection	0
1	1329/14	C	Acidic sulfated	Caecum	Crypt	Midsection	0
1	1329/14	C	Acidic sulfated	Caecum	Crypt	Midsection	1
1	1329/14	C	Acidic sulfated	Caecum	Crypt	Midsection	1
1	1329/14	C	Acidic sulfated	Caecum	Crypt	Midsection	1
1	1329/14	C	Acidic sulfated	Caecum	Crypt	Midsection	0
1	1329/14	C	Acidic sulfated	Caecum	Crypt	Midsection	0
1	1329/14	C	Acidic sulfated	Caecum	Crypt	Tip	1
1	1329/14	C	Acidic sulfated	Caecum	Crypt	Tip	1
1	1329/14	C	Acidic sulfated	Caecum	Crypt	Tip	1
1	1329/14	C	Acidic sulfated	Caecum	Crypt	Tip	0
1	1329/14	C	Acidic sulfated	Caecum	Crypt	Tip	1
1	1329/14	C	Acidic sulfated	Caecum	Crypt	Tip	0
1	1329/14	C	Acidic sulfated	Caecum	Crypt	Tip	1
1	1329/14	C	Acidic sulfated	Caecum	Crypt	Tip	1
1	1329/14	C	Acidic sulfated	Caecum	Crypt	Tip	0
1	1329/14	C	Acidic sulfated	Caecum	Crypt	Tip	1
2	1337/14	C	Neutral	Duodenum	Crypt	Base	2
2	1337/14	C	Neutral	Duodenum	Crypt	Base	1
2	1337/14	C	Neutral	Duodenum	Crypt	Base	1
2	1337/14	C	Neutral	Duodenum	Crypt	Base	1
2	1337/14	C	Neutral	Duodenum	Crypt	Base	1
2	1337/14	C	Neutral	Duodenum	Crypt	Base	1
2	1337/14	C	Neutral	Duodenum	Crypt	Base	1
2	1337/14	C	Neutral	Duodenum	Crypt	Base	1
2	1337/14	C	Neutral	Duodenum	Crypt	Base	1
2	1337/14	C	Neutral	Duodenum	Crypt	Base	0
2	1337/14	C	Neutral	Duodenum	Crypt	Midsection	1
2	1337/14	C	Neutral	Duodenum	Crypt	Midsection	1
2	1337/14	C	Neutral	Duodenum	Crypt	Midsection	1
2	1337/14	C	Neutral	Duodenum	Crypt	Midsection	0
2	1337/14	C	Neutral	Duodenum	Crypt	Midsection	1
2	1337/14	C	Neutral	Duodenum	Crypt	Midsection	1
2	1337/14	C	Neutral	Duodenum	Crypt	Midsection	0
2	1337/14	C	Neutral	Duodenum	Crypt	Midsection	1
2	1337/14	C	Neutral	Duodenum	Crypt	Midsection	1
2	1337/14	C	Neutral	Duodenum	Crypt	Midsection	1
2	1337/14	C	Neutral	Duodenum	Crypt	Tip	1
2	1337/14	C	Neutral	Duodenum	Crypt	Tip	1
2	1337/14	C	Neutral	Duodenum	Crypt	Tip	1
2	1337/14	C	Neutral	Duodenum	Crypt	Tip	0
2	1337/14	C	Neutral	Duodenum	Crypt	Tip	0
2	1337/14	C	Neutral	Duodenum	Crypt	Tip	1
2	1337/14	C	Neutral	Duodenum	Crypt	Tip	0
2	1337/14	C	Neutral	Duodenum	Crypt	Tip	2
2	1337/14	C	Neutral	Duodenum	Crypt	Tip	0
2	1337/14	C	Neutral	Duodenum	Crypt	Tip	0
2	1337/14	C	Neutral	Duodenum	Villus	Base	2
2	1337/14	C	Neutral	Duodenum	Villus	Base	2
2	1337/14	C	Neutral	Duodenum	Villus	Base	1
2	1337/14	C	Neutral	Duodenum	Villus	Base	2
2	1337/14	C	Neutral	Duodenum	Villus	Base	2
2	1337/14	C	Neutral	Duodenum	Villus	Base	1
2	1337/14	C	Neutral	Duodenum	Villus	Base	2
2	1337/14	C	Neutral	Duodenum	Villus	Base	2
2	1337/14	C	Neutral	Duodenum	Villus	Base	1
2	1337/14	C	Neutral	Duodenum	Villus	Base	2
2	1337/14	C	Neutral	Duodenum	Villus	Midsection	2
2	1337/14	C	Neutral	Duodenum	Villus	Midsection	1
2	1337/14	C	Neutral	Duodenum	Villus	Midsection	1
2	1337/14	C	Neutral	Duodenum	Villus	Midsection	2
2	1337/14	C	Neutral	Duodenum	Villus	Midsection	1
2	1337/14	C	Neutral	Duodenum	Villus	Midsection	1
2	1337/14	C	Neutral	Duodenum	Villus	Midsection	2
2	1337/14	C	Neutral	Duodenum	Villus	Midsection	1
2	1337/14	C	Neutral	Duodenum	Villus	Midsection	1
2	1337/14	C	Neutral	Duodenum	Villus	Midsection	2
2	1337/14	C	Neutral	Duodenum	Villus	Tip	1
2	1337/14	C	Neutral	Duodenum	Villus	Tip	1
2	1337/14	C	Neutral	Duodenum	Villus	Tip	1
2	1337/14	C	Neutral	Duodenum	Villus	Tip	1
2	1337/14	C	Neutral	Duodenum	Villus	Tip	1
2	1337/14	C	Neutral	Duodenum	Villus	Tip	1
2	1337/14	C	Neutral	Duodenum	Villus	Tip	1
2	1337/14	C	Neutral	Duodenum	Villus	Tip	1
2	1337/14	C	Neutral	Duodenum	Villus	Tip	1
2	1337/14	C	Neutral	Duodenum	Villus	Tip	1
2	1337/14	C	Neutral	Jejunum	Crypt	Base	2
2	1337/14	C	Neutral	Jejunum	Crypt	Base	2
2	1337/14	C	Neutral	Jejunum	Crypt	Base	2
2	1337/14	C	Neutral	Jejunum	Crypt	Base	1
2	1337/14	C	Neutral	Jejunum	Crypt	Base	0
2	1337/14	C	Neutral	Jejunum	Crypt	Base	0
2	1337/14	C	Neutral	Jejunum	Crypt	Base	1
2	1337/14	C	Neutral	Jejunum	Crypt	Base	2
2	1337/14	C	Neutral	Jejunum	Crypt	Base	2
2	1337/14	C	Neutral	Jejunum	Crypt	Base	1
2	1337/14	C	Neutral	Jejunum	Crypt	Midsection	2
2	1337/14	C	Neutral	Jejunum	Crypt	Midsection	1
2	1337/14	C	Neutral	Jejunum	Crypt	Midsection	1
2	1337/14	C	Neutral	Jejunum	Crypt	Midsection	1
2	1337/14	C	Neutral	Jejunum	Crypt	Midsection	0
2	1337/14	C	Neutral	Jejunum	Crypt	Midsection	1
2	1337/14	C	Neutral	Jejunum	Crypt	Midsection	1
2	1337/14	C	Neutral	Jejunum	Crypt	Midsection	1
2	1337/14	C	Neutral	Jejunum	Crypt	Midsection	1
2	1337/14	C	Neutral	Jejunum	Crypt	Midsection	1
2	1337/14	C	Neutral	Jejunum	Crypt	Tip	1
2	1337/14	C	Neutral	Jejunum	Crypt	Tip	2
2	1337/14	C	Neutral	Jejunum	Crypt	Tip	2
2	1337/14	C	Neutral	Jejunum	Crypt	Tip	1
2	1337/14	C	Neutral	Jejunum	Crypt	Tip	0
2	1337/14	C	Neutral	Jejunum	Crypt	Tip	1
2	1337/14	C	Neutral	Jejunum	Crypt	Tip	1
2	1337/14	C	Neutral	Jejunum	Crypt	Tip	1
2	1337/14	C	Neutral	Jejunum	Crypt	Tip	1
2	1337/14	C	Neutral	Jejunum	Crypt	Tip	1
2	1337/14	C	Neutral	Jejunum	Villus	Base	2
2	1337/14	C	Neutral	Jejunum	Villus	Base	2
2	1337/14	C	Neutral	Jejunum	Villus	Base	2
2	1337/14	C	Neutral	Jejunum	Villus	Base	2
2	1337/14	C	Neutral	Jejunum	Villus	Base	2
2	1337/14	C	Neutral	Jejunum	Villus	Base	2
2	1337/14	C	Neutral	Jejunum	Villus	Base	2
2	1337/14	C	Neutral	Jejunum	Villus	Base	2
2	1337/14	C	Neutral	Jejunum	Villus	Base	2
2	1337/14	C	Neutral	Jejunum	Villus	Base	2
2	1337/14	C	Neutral	Jejunum	Villus	Midsection	2
2	1337/14	C	Neutral	Jejunum	Villus	Midsection	2
2	1337/14	C	Neutral	Jejunum	Villus	Midsection	2
2	1337/14	C	Neutral	Jejunum	Villus	Midsection	2
2	1337/14	C	Neutral	Jejunum	Villus	Midsection	2
2	1337/14	C	Neutral	Jejunum	Villus	Midsection	2
2	1337/14	C	Neutral	Jejunum	Villus	Midsection	2
2	1337/14	C	Neutral	Jejunum	Villus	Midsection	2
2	1337/14	C	Neutral	Jejunum	Villus	Midsection	2
2	1337/14	C	Neutral	Jejunum	Villus	Midsection	2
2	1337/14	C	Neutral	Jejunum	Villus	Tip	2
2	1337/14	C	Neutral	Jejunum	Villus	Tip	2
2	1337/14	C	Neutral	Jejunum	Villus	Tip	2
2	1337/14	C	Neutral	Jejunum	Villus	Tip	2
2	1337/14	C	Neutral	Jejunum	Villus	Tip	2
2	1337/14	C	Neutral	Jejunum	Villus	Tip	2
2	1337/14	C	Neutral	Jejunum	Villus	Tip	2
2	1337/14	C	Neutral	Jejunum	Villus	Tip	2
2	1337/14	C	Neutral	Jejunum	Villus	Tip	2
2	1337/14	C	Neutral	Jejunum	Villus	Tip	2
2	1337/14	C	Neutral	Ileum	Crypt	Base	1
2	1337/14	C	Neutral	Ileum	Crypt	Base	1
2	1337/14	C	Neutral	Ileum	Crypt	Base	0
2	1337/14	C	Neutral	Ileum	Crypt	Base	0
2	1337/14	C	Neutral	Ileum	Crypt	Base	1
2	1337/14	C	Neutral	Ileum	Crypt	Base	0
2	1337/14	C	Neutral	Ileum	Crypt	Base	1
2	1337/14	C	Neutral	Ileum	Crypt	Base	1
2	1337/14	C	Neutral	Ileum	Crypt	Base	2
2	1337/14	C	Neutral	Ileum	Crypt	Base	1
2	1337/14	C	Neutral	Ileum	Crypt	Midsection	1
2	1337/14	C	Neutral	Ileum	Crypt	Midsection	1
2	1337/14	C	Neutral	Ileum	Crypt	Midsection	1
2	1337/14	C	Neutral	Ileum	Crypt	Midsection	0
2	1337/14	C	Neutral	Ileum	Crypt	Midsection	0
2	1337/14	C	Neutral	Ileum	Crypt	Midsection	0
2	1337/14	C	Neutral	Ileum	Crypt	Midsection	1
2	1337/14	C	Neutral	Ileum	Crypt	Midsection	1
2	1337/14	C	Neutral	Ileum	Crypt	Midsection	1
2	1337/14	C	Neutral	Ileum	Crypt	Midsection	1
2	1337/14	C	Neutral	Ileum	Crypt	Tip	1
2	1337/14	C	Neutral	Ileum	Crypt	Tip	1
2	1337/14	C	Neutral	Ileum	Crypt	Tip	1
2	1337/14	C	Neutral	Ileum	Crypt	Tip	0
2	1337/14	C	Neutral	Ileum	Crypt	Tip	0
2	1337/14	C	Neutral	Ileum	Crypt	Tip	0
2	1337/14	C	Neutral	Ileum	Crypt	Tip	1
2	1337/14	C	Neutral	Ileum	Crypt	Tip	1
2	1337/14	C	Neutral	Ileum	Crypt	Tip	1
2	1337/14	C	Neutral	Ileum	Crypt	Tip	1
2	1337/14	C	Neutral	Ileum	Villus	Base	2
2	1337/14	C	Neutral	Ileum	Villus	Base	2
2	1337/14	C	Neutral	Ileum	Villus	Base	2
2	1337/14	C	Neutral	Ileum	Villus	Base	2
2	1337/14	C	Neutral	Ileum	Villus	Base	2
2	1337/14	C	Neutral	Ileum	Villus	Base	2
2	1337/14	C	Neutral	Ileum	Villus	Base	2
2	1337/14	C	Neutral	Ileum	Villus	Base	2
2	1337/14	C	Neutral	Ileum	Villus	Base	2
2	1337/14	C	Neutral	Ileum	Villus	Base	2
2	1337/14	C	Neutral	Ileum	Villus	Midsection	2
2	1337/14	C	Neutral	Ileum	Villus	Midsection	3
2	1337/14	C	Neutral	Ileum	Villus	Midsection	2
2	1337/14	C	Neutral	Ileum	Villus	Midsection	3
2	1337/14	C	Neutral	Ileum	Villus	Midsection	2
2	1337/14	C	Neutral	Ileum	Villus	Midsection	3
2	1337/14	C	Neutral	Ileum	Villus	Midsection	2
2	1337/14	C	Neutral	Ileum	Villus	Midsection	3
2	1337/14	C	Neutral	Ileum	Villus	Midsection	2
2	1337/14	C	Neutral	Ileum	Villus	Midsection	3
2	1337/14	C	Neutral	Ileum	Villus	Tip	2
2	1337/14	C	Neutral	Ileum	Villus	Tip	2
2	1337/14	C	Neutral	Ileum	Villus	Tip	2
2	1337/14	C	Neutral	Ileum	Villus	Tip	2
2	1337/14	C	Neutral	Ileum	Villus	Tip	2
2	1337/14	C	Neutral	Ileum	Villus	Tip	2
2	1337/14	C	Neutral	Ileum	Villus	Tip	2
2	1337/14	C	Neutral	Ileum	Villus	Tip	2
2	1337/14	C	Neutral	Ileum	Villus	Tip	2
2	1337/14	C	Neutral	Ileum	Villus	Tip	2
2	1337/14	C	Neutral	Caecum	Crypt	Base	1
2	1337/14	C	Neutral	Caecum	Crypt	Base	1
2	1337/14	C	Neutral	Caecum	Crypt	Base	1
2	1337/14	C	Neutral	Caecum	Crypt	Base	1
2	1337/14	C	Neutral	Caecum	Crypt	Base	1
2	1337/14	C	Neutral	Caecum	Crypt	Base	1
2	1337/14	C	Neutral	Caecum	Crypt	Base	1
2	1337/14	C	Neutral	Caecum	Crypt	Base	0
2	1337/14	C	Neutral	Caecum	Crypt	Base	1
2	1337/14	C	Neutral	Caecum	Crypt	Base	1
2	1337/14	C	Neutral	Caecum	Crypt	Midsection	1
2	1337/14	C	Neutral	Caecum	Crypt	Midsection	1
2	1337/14	C	Neutral	Caecum	Crypt	Midsection	1
2	1337/14	C	Neutral	Caecum	Crypt	Midsection	1
2	1337/14	C	Neutral	Caecum	Crypt	Midsection	0
2	1337/14	C	Neutral	Caecum	Crypt	Midsection	0
2	1337/14	C	Neutral	Caecum	Crypt	Midsection	0
2	1337/14	C	Neutral	Caecum	Crypt	Midsection	0
2	1337/14	C	Neutral	Caecum	Crypt	Midsection	1
2	1337/14	C	Neutral	Caecum	Crypt	Midsection	1
2	1337/14	C	Neutral	Caecum	Crypt	Tip	0
2	1337/14	C	Neutral	Caecum	Crypt	Tip	0
2	1337/14	C	Neutral	Caecum	Crypt	Tip	0
2	1337/14	C	Neutral	Caecum	Crypt	Tip	1
2	1337/14	C	Neutral	Caecum	Crypt	Tip	0
2	1337/14	C	Neutral	Caecum	Crypt	Tip	1
2	1337/14	C	Neutral	Caecum	Crypt	Tip	0
2	1337/14	C	Neutral	Caecum	Crypt	Tip	0
2	1337/14	C	Neutral	Caecum	Crypt	Tip	1
2	1337/14	C	Neutral	Caecum	Crypt	Tip	0
2	1337/14	C	Acidic sialylated	Duodenum	Crypt	Base	3
2	1337/14	C	Acidic sialylated	Duodenum	Crypt	Base	2
2	1337/14	C	Acidic sialylated	Duodenum	Crypt	Base	2
2	1337/14	C	Acidic sialylated	Duodenum	Crypt	Base	2
2	1337/14	C	Acidic sialylated	Duodenum	Crypt	Base	1
2	1337/14	C	Acidic sialylated	Duodenum	Crypt	Base	1
2	1337/14	C	Acidic sialylated	Duodenum	Crypt	Base	1
2	1337/14	C	Acidic sialylated	Duodenum	Crypt	Base	1
2	1337/14	C	Acidic sialylated	Duodenum	Crypt	Base	1
2	1337/14	C	Acidic sialylated	Duodenum	Crypt	Base	2
2	1337/14	C	Acidic sialylated	Duodenum	Crypt	Midsection	2
2	1337/14	C	Acidic sialylated	Duodenum	Crypt	Midsection	2
2	1337/14	C	Acidic sialylated	Duodenum	Crypt	Midsection	1
2	1337/14	C	Acidic sialylated	Duodenum	Crypt	Midsection	3
2	1337/14	C	Acidic sialylated	Duodenum	Crypt	Midsection	2
2	1337/14	C	Acidic sialylated	Duodenum	Crypt	Midsection	0
2	1337/14	C	Acidic sialylated	Duodenum	Crypt	Midsection	1
2	1337/14	C	Acidic sialylated	Duodenum	Crypt	Midsection	1
2	1337/14	C	Acidic sialylated	Duodenum	Crypt	Midsection	1
2	1337/14	C	Acidic sialylated	Duodenum	Crypt	Midsection	2
2	1337/14	C	Acidic sialylated	Duodenum	Crypt	Tip	2
2	1337/14	C	Acidic sialylated	Duodenum	Crypt	Tip	1
2	1337/14	C	Acidic sialylated	Duodenum	Crypt	Tip	2
2	1337/14	C	Acidic sialylated	Duodenum	Crypt	Tip	2
2	1337/14	C	Acidic sialylated	Duodenum	Crypt	Tip	2
2	1337/14	C	Acidic sialylated	Duodenum	Crypt	Tip	1
2	1337/14	C	Acidic sialylated	Duodenum	Crypt	Tip	1
2	1337/14	C	Acidic sialylated	Duodenum	Crypt	Tip	1
2	1337/14	C	Acidic sialylated	Duodenum	Crypt	Tip	2
2	1337/14	C	Acidic sialylated	Duodenum	Crypt	Tip	1
2	1337/14	C	Acidic sialylated	Duodenum	Villus	Base	2
2	1337/14	C	Acidic sialylated	Duodenum	Villus	Base	2
2	1337/14	C	Acidic sialylated	Duodenum	Villus	Base	2
2	1337/14	C	Acidic sialylated	Duodenum	Villus	Base	2
2	1337/14	C	Acidic sialylated	Duodenum	Villus	Base	1
2	1337/14	C	Acidic sialylated	Duodenum	Villus	Base	1
2	1337/14	C	Acidic sialylated	Duodenum	Villus	Base	2
2	1337/14	C	Acidic sialylated	Duodenum	Villus	Base	2
2	1337/14	C	Acidic sialylated	Duodenum	Villus	Base	2
2	1337/14	C	Acidic sialylated	Duodenum	Villus	Base	2
2	1337/14	C	Acidic sialylated	Duodenum	Villus	Midsection	1
2	1337/14	C	Acidic sialylated	Duodenum	Villus	Midsection	1
2	1337/14	C	Acidic sialylated	Duodenum	Villus	Midsection	1
2	1337/14	C	Acidic sialylated	Duodenum	Villus	Midsection	1
2	1337/14	C	Acidic sialylated	Duodenum	Villus	Midsection	1
2	1337/14	C	Acidic sialylated	Duodenum	Villus	Midsection	1
2	1337/14	C	Acidic sialylated	Duodenum	Villus	Midsection	1
2	1337/14	C	Acidic sialylated	Duodenum	Villus	Midsection	1
2	1337/14	C	Acidic sialylated	Duodenum	Villus	Midsection	1
2	1337/14	C	Acidic sialylated	Duodenum	Villus	Midsection	1
2	1337/14	C	Acidic sialylated	Duodenum	Villus	Tip	1
2	1337/14	C	Acidic sialylated	Duodenum	Villus	Tip	1
2	1337/14	C	Acidic sialylated	Duodenum	Villus	Tip	1
2	1337/14	C	Acidic sialylated	Duodenum	Villus	Tip	1
2	1337/14	C	Acidic sialylated	Duodenum	Villus	Tip	0
2	1337/14	C	Acidic sialylated	Duodenum	Villus	Tip	0
2	1337/14	C	Acidic sialylated	Duodenum	Villus	Tip	1
2	1337/14	C	Acidic sialylated	Duodenum	Villus	Tip	1
2	1337/14	C	Acidic sialylated	Duodenum	Villus	Tip	1
2	1337/14	C	Acidic sialylated	Duodenum	Villus	Tip	1
2	1337/14	C	Acidic sialylated	Jejunum	Crypt	Base	2
2	1337/14	C	Acidic sialylated	Jejunum	Crypt	Base	2
2	1337/14	C	Acidic sialylated	Jejunum	Crypt	Base	1
2	1337/14	C	Acidic sialylated	Jejunum	Crypt	Base	1
2	1337/14	C	Acidic sialylated	Jejunum	Crypt	Base	1
2	1337/14	C	Acidic sialylated	Jejunum	Crypt	Base	1
2	1337/14	C	Acidic sialylated	Jejunum	Crypt	Base	1
2	1337/14	C	Acidic sialylated	Jejunum	Crypt	Base	0
2	1337/14	C	Acidic sialylated	Jejunum	Crypt	Base	0
2	1337/14	C	Acidic sialylated	Jejunum	Crypt	Base	2
2	1337/14	C	Acidic sialylated	Jejunum	Crypt	Midsection	1
2	1337/14	C	Acidic sialylated	Jejunum	Crypt	Midsection	1
2	1337/14	C	Acidic sialylated	Jejunum	Crypt	Midsection	0
2	1337/14	C	Acidic sialylated	Jejunum	Crypt	Midsection	1
2	1337/14	C	Acidic sialylated	Jejunum	Crypt	Midsection	1
2	1337/14	C	Acidic sialylated	Jejunum	Crypt	Midsection	1
2	1337/14	C	Acidic sialylated	Jejunum	Crypt	Midsection	1
2	1337/14	C	Acidic sialylated	Jejunum	Crypt	Midsection	1
2	1337/14	C	Acidic sialylated	Jejunum	Crypt	Midsection	1
2	1337/14	C	Acidic sialylated	Jejunum	Crypt	Midsection	1
2	1337/14	C	Acidic sialylated	Jejunum	Crypt	Tip	1
2	1337/14	C	Acidic sialylated	Jejunum	Crypt	Tip	0
2	1337/14	C	Acidic sialylated	Jejunum	Crypt	Tip	0
2	1337/14	C	Acidic sialylated	Jejunum	Crypt	Tip	0
2	1337/14	C	Acidic sialylated	Jejunum	Crypt	Tip	0
2	1337/14	C	Acidic sialylated	Jejunum	Crypt	Tip	1
2	1337/14	C	Acidic sialylated	Jejunum	Crypt	Tip	1
2	1337/14	C	Acidic sialylated	Jejunum	Crypt	Tip	1
2	1337/14	C	Acidic sialylated	Jejunum	Crypt	Tip	2
2	1337/14	C	Acidic sialylated	Jejunum	Crypt	Tip	1
2	1337/14	C	Acidic sialylated	Jejunum	Villus	Base	2
2	1337/14	C	Acidic sialylated	Jejunum	Villus	Base	2
2	1337/14	C	Acidic sialylated	Jejunum	Villus	Base	2
2	1337/14	C	Acidic sialylated	Jejunum	Villus	Base	2
2	1337/14	C	Acidic sialylated	Jejunum	Villus	Base	3
2	1337/14	C	Acidic sialylated	Jejunum	Villus	Base	3
2	1337/14	C	Acidic sialylated	Jejunum	Villus	Base	2
2	1337/14	C	Acidic sialylated	Jejunum	Villus	Base	2
2	1337/14	C	Acidic sialylated	Jejunum	Villus	Base	2
2	1337/14	C	Acidic sialylated	Jejunum	Villus	Base	2
2	1337/14	C	Acidic sialylated	Jejunum	Villus	Midsection	2
2	1337/14	C	Acidic sialylated	Jejunum	Villus	Midsection	2
2	1337/14	C	Acidic sialylated	Jejunum	Villus	Midsection	2
2	1337/14	C	Acidic sialylated	Jejunum	Villus	Midsection	2
2	1337/14	C	Acidic sialylated	Jejunum	Villus	Midsection	3
2	1337/14	C	Acidic sialylated	Jejunum	Villus	Midsection	3
2	1337/14	C	Acidic sialylated	Jejunum	Villus	Midsection	2
2	1337/14	C	Acidic sialylated	Jejunum	Villus	Midsection	2
2	1337/14	C	Acidic sialylated	Jejunum	Villus	Midsection	2
2	1337/14	C	Acidic sialylated	Jejunum	Villus	Midsection	2
2	1337/14	C	Acidic sialylated	Jejunum	Villus	Tip	2
2	1337/14	C	Acidic sialylated	Jejunum	Villus	Tip	2
2	1337/14	C	Acidic sialylated	Jejunum	Villus	Tip	2
2	1337/14	C	Acidic sialylated	Jejunum	Villus	Tip	3
2	1337/14	C	Acidic sialylated	Jejunum	Villus	Tip	2
2	1337/14	C	Acidic sialylated	Jejunum	Villus	Tip	2
2	1337/14	C	Acidic sialylated	Jejunum	Villus	Tip	3
2	1337/14	C	Acidic sialylated	Jejunum	Villus	Tip	2
2	1337/14	C	Acidic sialylated	Jejunum	Villus	Tip	2
2	1337/14	C	Acidic sialylated	Jejunum	Villus	Tip	2
2	1337/14	C	Acidic sialylated	Ileum	Crypt	Base	2
2	1337/14	C	Acidic sialylated	Ileum	Crypt	Base	1
2	1337/14	C	Acidic sialylated	Ileum	Crypt	Base	1
2	1337/14	C	Acidic sialylated	Ileum	Crypt	Base	2
2	1337/14	C	Acidic sialylated	Ileum	Crypt	Base	1
2	1337/14	C	Acidic sialylated	Ileum	Crypt	Base	1
2	1337/14	C	Acidic sialylated	Ileum	Crypt	Base	1
2	1337/14	C	Acidic sialylated	Ileum	Crypt	Base	2
2	1337/14	C	Acidic sialylated	Ileum	Crypt	Base	2
2	1337/14	C	Acidic sialylated	Ileum	Crypt	Base	2
2	1337/14	C	Acidic sialylated	Ileum	Crypt	Midsection	1
2	1337/14	C	Acidic sialylated	Ileum	Crypt	Midsection	2
2	1337/14	C	Acidic sialylated	Ileum	Crypt	Midsection	1
2	1337/14	C	Acidic sialylated	Ileum	Crypt	Midsection	0
2	1337/14	C	Acidic sialylated	Ileum	Crypt	Midsection	1
2	1337/14	C	Acidic sialylated	Ileum	Crypt	Midsection	1
2	1337/14	C	Acidic sialylated	Ileum	Crypt	Midsection	1
2	1337/14	C	Acidic sialylated	Ileum	Crypt	Midsection	2
2	1337/14	C	Acidic sialylated	Ileum	Crypt	Midsection	1
2	1337/14	C	Acidic sialylated	Ileum	Crypt	Midsection	1
2	1337/14	C	Acidic sialylated	Ileum	Crypt	Tip	0
2	1337/14	C	Acidic sialylated	Ileum	Crypt	Tip	1
2	1337/14	C	Acidic sialylated	Ileum	Crypt	Tip	0
2	1337/14	C	Acidic sialylated	Ileum	Crypt	Tip	1
2	1337/14	C	Acidic sialylated	Ileum	Crypt	Tip	1
2	1337/14	C	Acidic sialylated	Ileum	Crypt	Tip	2
2	1337/14	C	Acidic sialylated	Ileum	Crypt	Tip	1
2	1337/14	C	Acidic sialylated	Ileum	Crypt	Tip	1
2	1337/14	C	Acidic sialylated	Ileum	Crypt	Tip	1
2	1337/14	C	Acidic sialylated	Ileum	Crypt	Tip	1
2	1337/14	C	Acidic sialylated	Ileum	Villus	Base	3
2	1337/14	C	Acidic sialylated	Ileum	Villus	Base	3
2	1337/14	C	Acidic sialylated	Ileum	Villus	Base	3
2	1337/14	C	Acidic sialylated	Ileum	Villus	Base	3
2	1337/14	C	Acidic sialylated	Ileum	Villus	Base	3
2	1337/14	C	Acidic sialylated	Ileum	Villus	Base	3
2	1337/14	C	Acidic sialylated	Ileum	Villus	Base	3
2	1337/14	C	Acidic sialylated	Ileum	Villus	Base	3
2	1337/14	C	Acidic sialylated	Ileum	Villus	Base	3
2	1337/14	C	Acidic sialylated	Ileum	Villus	Base	3
2	1337/14	C	Acidic sialylated	Ileum	Villus	Midsection	3
2	1337/14	C	Acidic sialylated	Ileum	Villus	Midsection	3
2	1337/14	C	Acidic sialylated	Ileum	Villus	Midsection	3
2	1337/14	C	Acidic sialylated	Ileum	Villus	Midsection	3
2	1337/14	C	Acidic sialylated	Ileum	Villus	Midsection	3
2	1337/14	C	Acidic sialylated	Ileum	Villus	Midsection	3
2	1337/14	C	Acidic sialylated	Ileum	Villus	Midsection	3
2	1337/14	C	Acidic sialylated	Ileum	Villus	Midsection	3
2	1337/14	C	Acidic sialylated	Ileum	Villus	Midsection	3
2	1337/14	C	Acidic sialylated	Ileum	Villus	Midsection	3
2	1337/14	C	Acidic sialylated	Ileum	Villus	Tip	3
2	1337/14	C	Acidic sialylated	Ileum	Villus	Tip	3
2	1337/14	C	Acidic sialylated	Ileum	Villus	Tip	3
2	1337/14	C	Acidic sialylated	Ileum	Villus	Tip	3
2	1337/14	C	Acidic sialylated	Ileum	Villus	Tip	2
2	1337/14	C	Acidic sialylated	Ileum	Villus	Tip	2
2	1337/14	C	Acidic sialylated	Ileum	Villus	Tip	3
2	1337/14	C	Acidic sialylated	Ileum	Villus	Tip	3
2	1337/14	C	Acidic sialylated	Ileum	Villus	Tip	3
2	1337/14	C	Acidic sialylated	Ileum	Villus	Tip	2
2	1337/14	C	Acidic sialylated	Caecum	Crypt	Base	1
2	1337/14	C	Acidic sialylated	Caecum	Crypt	Base	0
2	1337/14	C	Acidic sialylated	Caecum	Crypt	Base	1
2	1337/14	C	Acidic sialylated	Caecum	Crypt	Base	1
2	1337/14	C	Acidic sialylated	Caecum	Crypt	Base	2
2	1337/14	C	Acidic sialylated	Caecum	Crypt	Base	2
2	1337/14	C	Acidic sialylated	Caecum	Crypt	Base	0
2	1337/14	C	Acidic sialylated	Caecum	Crypt	Base	1
2	1337/14	C	Acidic sialylated	Caecum	Crypt	Base	1
2	1337/14	C	Acidic sialylated	Caecum	Crypt	Base	1
2	1337/14	C	Acidic sialylated	Caecum	Crypt	Midsection	1
2	1337/14	C	Acidic sialylated	Caecum	Crypt	Midsection	0
2	1337/14	C	Acidic sialylated	Caecum	Crypt	Midsection	1
2	1337/14	C	Acidic sialylated	Caecum	Crypt	Midsection	1
2	1337/14	C	Acidic sialylated	Caecum	Crypt	Midsection	1
2	1337/14	C	Acidic sialylated	Caecum	Crypt	Midsection	1
2	1337/14	C	Acidic sialylated	Caecum	Crypt	Midsection	1
2	1337/14	C	Acidic sialylated	Caecum	Crypt	Midsection	1
2	1337/14	C	Acidic sialylated	Caecum	Crypt	Midsection	1
2	1337/14	C	Acidic sialylated	Caecum	Crypt	Midsection	2
2	1337/14	C	Acidic sialylated	Caecum	Crypt	Tip	1
2	1337/14	C	Acidic sialylated	Caecum	Crypt	Tip	0
2	1337/14	C	Acidic sialylated	Caecum	Crypt	Tip	1
2	1337/14	C	Acidic sialylated	Caecum	Crypt	Tip	0
2	1337/14	C	Acidic sialylated	Caecum	Crypt	Tip	2
2	1337/14	C	Acidic sialylated	Caecum	Crypt	Tip	1
2	1337/14	C	Acidic sialylated	Caecum	Crypt	Tip	1
2	1337/14	C	Acidic sialylated	Caecum	Crypt	Tip	0
2	1337/14	C	Acidic sialylated	Caecum	Crypt	Tip	1
2	1337/14	C	Acidic sialylated	Caecum	Crypt	Tip	0
2	1337/14	C	Acidic sulfated	Duodenum	Crypt	Base	1
2	1337/14	C	Acidic sulfated	Duodenum	Crypt	Base	1
2	1337/14	C	Acidic sulfated	Duodenum	Crypt	Base	1
2	1337/14	C	Acidic sulfated	Duodenum	Crypt	Base	1
2	1337/14	C	Acidic sulfated	Duodenum	Crypt	Base	1
2	1337/14	C	Acidic sulfated	Duodenum	Crypt	Base	0
2	1337/14	C	Acidic sulfated	Duodenum	Crypt	Base	1
2	1337/14	C	Acidic sulfated	Duodenum	Crypt	Base	1
2	1337/14	C	Acidic sulfated	Duodenum	Crypt	Base	1
2	1337/14	C	Acidic sulfated	Duodenum	Crypt	Base	1
2	1337/14	C	Acidic sulfated	Duodenum	Crypt	Midsection	1
2	1337/14	C	Acidic sulfated	Duodenum	Crypt	Midsection	1
2	1337/14	C	Acidic sulfated	Duodenum	Crypt	Midsection	0
2	1337/14	C	Acidic sulfated	Duodenum	Crypt	Midsection	1
2	1337/14	C	Acidic sulfated	Duodenum	Crypt	Midsection	1
2	1337/14	C	Acidic sulfated	Duodenum	Crypt	Midsection	0
2	1337/14	C	Acidic sulfated	Duodenum	Crypt	Midsection	1
2	1337/14	C	Acidic sulfated	Duodenum	Crypt	Midsection	0
2	1337/14	C	Acidic sulfated	Duodenum	Crypt	Midsection	1
2	1337/14	C	Acidic sulfated	Duodenum	Crypt	Midsection	1
2	1337/14	C	Acidic sulfated	Duodenum	Crypt	Tip	1
2	1337/14	C	Acidic sulfated	Duodenum	Crypt	Tip	1
2	1337/14	C	Acidic sulfated	Duodenum	Crypt	Tip	0
2	1337/14	C	Acidic sulfated	Duodenum	Crypt	Tip	1
2	1337/14	C	Acidic sulfated	Duodenum	Crypt	Tip	1
2	1337/14	C	Acidic sulfated	Duodenum	Crypt	Tip	0
2	1337/14	C	Acidic sulfated	Duodenum	Crypt	Tip	1
2	1337/14	C	Acidic sulfated	Duodenum	Crypt	Tip	1
2	1337/14	C	Acidic sulfated	Duodenum	Crypt	Tip	1
2	1337/14	C	Acidic sulfated	Duodenum	Crypt	Tip	1
2	1337/14	C	Acidic sulfated	Duodenum	Villus	Base	1
2	1337/14	C	Acidic sulfated	Duodenum	Villus	Base	1
2	1337/14	C	Acidic sulfated	Duodenum	Villus	Base	1
2	1337/14	C	Acidic sulfated	Duodenum	Villus	Base	1
2	1337/14	C	Acidic sulfated	Duodenum	Villus	Base	2
2	1337/14	C	Acidic sulfated	Duodenum	Villus	Base	1
2	1337/14	C	Acidic sulfated	Duodenum	Villus	Base	1
2	1337/14	C	Acidic sulfated	Duodenum	Villus	Base	1
2	1337/14	C	Acidic sulfated	Duodenum	Villus	Base	1
2	1337/14	C	Acidic sulfated	Duodenum	Villus	Base	1
2	1337/14	C	Acidic sulfated	Duodenum	Villus	Midsection	1
2	1337/14	C	Acidic sulfated	Duodenum	Villus	Midsection	1
2	1337/14	C	Acidic sulfated	Duodenum	Villus	Midsection	1
2	1337/14	C	Acidic sulfated	Duodenum	Villus	Midsection	1
2	1337/14	C	Acidic sulfated	Duodenum	Villus	Midsection	1
2	1337/14	C	Acidic sulfated	Duodenum	Villus	Midsection	1
2	1337/14	C	Acidic sulfated	Duodenum	Villus	Midsection	1
2	1337/14	C	Acidic sulfated	Duodenum	Villus	Midsection	1
2	1337/14	C	Acidic sulfated	Duodenum	Villus	Midsection	1
2	1337/14	C	Acidic sulfated	Duodenum	Villus	Midsection	1
2	1337/14	C	Acidic sulfated	Duodenum	Villus	Tip	1
2	1337/14	C	Acidic sulfated	Duodenum	Villus	Tip	1
2	1337/14	C	Acidic sulfated	Duodenum	Villus	Tip	0
2	1337/14	C	Acidic sulfated	Duodenum	Villus	Tip	0
2	1337/14	C	Acidic sulfated	Duodenum	Villus	Tip	1
2	1337/14	C	Acidic sulfated	Duodenum	Villus	Tip	1
2	1337/14	C	Acidic sulfated	Duodenum	Villus	Tip	0
2	1337/14	C	Acidic sulfated	Duodenum	Villus	Tip	0
2	1337/14	C	Acidic sulfated	Duodenum	Villus	Tip	1
2	1337/14	C	Acidic sulfated	Duodenum	Villus	Tip	1
2	1337/14	C	Acidic sulfated	Jejunum	Crypt	Base	1
2	1337/14	C	Acidic sulfated	Jejunum	Crypt	Base	1
2	1337/14	C	Acidic sulfated	Jejunum	Crypt	Base	0
2	1337/14	C	Acidic sulfated	Jejunum	Crypt	Base	1
2	1337/14	C	Acidic sulfated	Jejunum	Crypt	Base	1
2	1337/14	C	Acidic sulfated	Jejunum	Crypt	Base	2
2	1337/14	C	Acidic sulfated	Jejunum	Crypt	Base	2
2	1337/14	C	Acidic sulfated	Jejunum	Crypt	Base	2
2	1337/14	C	Acidic sulfated	Jejunum	Crypt	Base	1
2	1337/14	C	Acidic sulfated	Jejunum	Crypt	Base	1
2	1337/14	C	Acidic sulfated	Jejunum	Crypt	Midsection	1
2	1337/14	C	Acidic sulfated	Jejunum	Crypt	Midsection	1
2	1337/14	C	Acidic sulfated	Jejunum	Crypt	Midsection	0
2	1337/14	C	Acidic sulfated	Jejunum	Crypt	Midsection	2
2	1337/14	C	Acidic sulfated	Jejunum	Crypt	Midsection	1
2	1337/14	C	Acidic sulfated	Jejunum	Crypt	Midsection	1
2	1337/14	C	Acidic sulfated	Jejunum	Crypt	Midsection	1
2	1337/14	C	Acidic sulfated	Jejunum	Crypt	Midsection	1
2	1337/14	C	Acidic sulfated	Jejunum	Crypt	Midsection	1
2	1337/14	C	Acidic sulfated	Jejunum	Crypt	Midsection	1
2	1337/14	C	Acidic sulfated	Jejunum	Crypt	Tip	1
2	1337/14	C	Acidic sulfated	Jejunum	Crypt	Tip	1
2	1337/14	C	Acidic sulfated	Jejunum	Crypt	Tip	1
2	1337/14	C	Acidic sulfated	Jejunum	Crypt	Tip	1
2	1337/14	C	Acidic sulfated	Jejunum	Crypt	Tip	1
2	1337/14	C	Acidic sulfated	Jejunum	Crypt	Tip	1
2	1337/14	C	Acidic sulfated	Jejunum	Crypt	Tip	1
2	1337/14	C	Acidic sulfated	Jejunum	Crypt	Tip	1
2	1337/14	C	Acidic sulfated	Jejunum	Crypt	Tip	1
2	1337/14	C	Acidic sulfated	Jejunum	Crypt	Tip	1
2	1337/14	C	Acidic sulfated	Jejunum	Villus	Base	2
2	1337/14	C	Acidic sulfated	Jejunum	Villus	Base	2
2	1337/14	C	Acidic sulfated	Jejunum	Villus	Base	2
2	1337/14	C	Acidic sulfated	Jejunum	Villus	Base	2
2	1337/14	C	Acidic sulfated	Jejunum	Villus	Base	2
2	1337/14	C	Acidic sulfated	Jejunum	Villus	Base	2
2	1337/14	C	Acidic sulfated	Jejunum	Villus	Base	2
2	1337/14	C	Acidic sulfated	Jejunum	Villus	Base	2
2	1337/14	C	Acidic sulfated	Jejunum	Villus	Base	2
2	1337/14	C	Acidic sulfated	Jejunum	Villus	Base	2
2	1337/14	C	Acidic sulfated	Jejunum	Villus	Midsection	2
2	1337/14	C	Acidic sulfated	Jejunum	Villus	Midsection	2
2	1337/14	C	Acidic sulfated	Jejunum	Villus	Midsection	2
2	1337/14	C	Acidic sulfated	Jejunum	Villus	Midsection	2
2	1337/14	C	Acidic sulfated	Jejunum	Villus	Midsection	2
2	1337/14	C	Acidic sulfated	Jejunum	Villus	Midsection	2
2	1337/14	C	Acidic sulfated	Jejunum	Villus	Midsection	2
2	1337/14	C	Acidic sulfated	Jejunum	Villus	Midsection	2
2	1337/14	C	Acidic sulfated	Jejunum	Villus	Midsection	2
2	1337/14	C	Acidic sulfated	Jejunum	Villus	Midsection	2
2	1337/14	C	Acidic sulfated	Jejunum	Villus	Tip	2
2	1337/14	C	Acidic sulfated	Jejunum	Villus	Tip	2
2	1337/14	C	Acidic sulfated	Jejunum	Villus	Tip	2
2	1337/14	C	Acidic sulfated	Jejunum	Villus	Tip	2
2	1337/14	C	Acidic sulfated	Jejunum	Villus	Tip	2
2	1337/14	C	Acidic sulfated	Jejunum	Villus	Tip	2
2	1337/14	C	Acidic sulfated	Jejunum	Villus	Tip	2
2	1337/14	C	Acidic sulfated	Jejunum	Villus	Tip	2
2	1337/14	C	Acidic sulfated	Jejunum	Villus	Tip	2
2	1337/14	C	Acidic sulfated	Jejunum	Villus	Tip	2
2	1337/14	C	Acidic sulfated	Ileum	Crypt	Base	1
2	1337/14	C	Acidic sulfated	Ileum	Crypt	Base	1
2	1337/14	C	Acidic sulfated	Ileum	Crypt	Base	0
2	1337/14	C	Acidic sulfated	Ileum	Crypt	Base	1
2	1337/14	C	Acidic sulfated	Ileum	Crypt	Base	1
2	1337/14	C	Acidic sulfated	Ileum	Crypt	Base	1
2	1337/14	C	Acidic sulfated	Ileum	Crypt	Base	0
2	1337/14	C	Acidic sulfated	Ileum	Crypt	Base	0
2	1337/14	C	Acidic sulfated	Ileum	Crypt	Base	1
2	1337/14	C	Acidic sulfated	Ileum	Crypt	Base	0
2	1337/14	C	Acidic sulfated	Ileum	Crypt	Midsection	1
2	1337/14	C	Acidic sulfated	Ileum	Crypt	Midsection	1
2	1337/14	C	Acidic sulfated	Ileum	Crypt	Midsection	0
2	1337/14	C	Acidic sulfated	Ileum	Crypt	Midsection	1
2	1337/14	C	Acidic sulfated	Ileum	Crypt	Midsection	1
2	1337/14	C	Acidic sulfated	Ileum	Crypt	Midsection	1
2	1337/14	C	Acidic sulfated	Ileum	Crypt	Midsection	0
2	1337/14	C	Acidic sulfated	Ileum	Crypt	Midsection	1
2	1337/14	C	Acidic sulfated	Ileum	Crypt	Midsection	1
2	1337/14	C	Acidic sulfated	Ileum	Crypt	Midsection	0
2	1337/14	C	Acidic sulfated	Ileum	Crypt	Tip	1
2	1337/14	C	Acidic sulfated	Ileum	Crypt	Tip	1
2	1337/14	C	Acidic sulfated	Ileum	Crypt	Tip	0
2	1337/14	C	Acidic sulfated	Ileum	Crypt	Tip	1
2	1337/14	C	Acidic sulfated	Ileum	Crypt	Tip	1
2	1337/14	C	Acidic sulfated	Ileum	Crypt	Tip	1
2	1337/14	C	Acidic sulfated	Ileum	Crypt	Tip	1
2	1337/14	C	Acidic sulfated	Ileum	Crypt	Tip	1
2	1337/14	C	Acidic sulfated	Ileum	Crypt	Tip	1
2	1337/14	C	Acidic sulfated	Ileum	Crypt	Tip	0
2	1337/14	C	Acidic sulfated	Ileum	Villus	Base	3
2	1337/14	C	Acidic sulfated	Ileum	Villus	Base	3
2	1337/14	C	Acidic sulfated	Ileum	Villus	Base	3
2	1337/14	C	Acidic sulfated	Ileum	Villus	Base	2
2	1337/14	C	Acidic sulfated	Ileum	Villus	Base	2
2	1337/14	C	Acidic sulfated	Ileum	Villus	Base	3
2	1337/14	C	Acidic sulfated	Ileum	Villus	Base	3
2	1337/14	C	Acidic sulfated	Ileum	Villus	Base	3
2	1337/14	C	Acidic sulfated	Ileum	Villus	Base	2
2	1337/14	C	Acidic sulfated	Ileum	Villus	Base	2
2	1337/14	C	Acidic sulfated	Ileum	Villus	Midsection	2
2	1337/14	C	Acidic sulfated	Ileum	Villus	Midsection	2
2	1337/14	C	Acidic sulfated	Ileum	Villus	Midsection	3
2	1337/14	C	Acidic sulfated	Ileum	Villus	Midsection	3
2	1337/14	C	Acidic sulfated	Ileum	Villus	Midsection	3
2	1337/14	C	Acidic sulfated	Ileum	Villus	Midsection	2
2	1337/14	C	Acidic sulfated	Ileum	Villus	Midsection	2
2	1337/14	C	Acidic sulfated	Ileum	Villus	Midsection	3
2	1337/14	C	Acidic sulfated	Ileum	Villus	Midsection	3
2	1337/14	C	Acidic sulfated	Ileum	Villus	Midsection	3
2	1337/14	C	Acidic sulfated	Ileum	Villus	Tip	3
2	1337/14	C	Acidic sulfated	Ileum	Villus	Tip	3
2	1337/14	C	Acidic sulfated	Ileum	Villus	Tip	3
2	1337/14	C	Acidic sulfated	Ileum	Villus	Tip	2
2	1337/14	C	Acidic sulfated	Ileum	Villus	Tip	2
2	1337/14	C	Acidic sulfated	Ileum	Villus	Tip	3
2	1337/14	C	Acidic sulfated	Ileum	Villus	Tip	3
2	1337/14	C	Acidic sulfated	Ileum	Villus	Tip	3
2	1337/14	C	Acidic sulfated	Ileum	Villus	Tip	2
2	1337/14	C	Acidic sulfated	Ileum	Villus	Tip	2
2	1337/14	C	Acidic sulfated	Caecum	Crypt	Base	0
2	1337/14	C	Acidic sulfated	Caecum	Crypt	Base	0
2	1337/14	C	Acidic sulfated	Caecum	Crypt	Base	1
2	1337/14	C	Acidic sulfated	Caecum	Crypt	Base	0
2	1337/14	C	Acidic sulfated	Caecum	Crypt	Base	0
2	1337/14	C	Acidic sulfated	Caecum	Crypt	Base	0
2	1337/14	C	Acidic sulfated	Caecum	Crypt	Base	1
2	1337/14	C	Acidic sulfated	Caecum	Crypt	Base	0
2	1337/14	C	Acidic sulfated	Caecum	Crypt	Base	1
2	1337/14	C	Acidic sulfated	Caecum	Crypt	Base	0
2	1337/14	C	Acidic sulfated	Caecum	Crypt	Midsection	0
2	1337/14	C	Acidic sulfated	Caecum	Crypt	Midsection	1
2	1337/14	C	Acidic sulfated	Caecum	Crypt	Midsection	0
2	1337/14	C	Acidic sulfated	Caecum	Crypt	Midsection	0
2	1337/14	C	Acidic sulfated	Caecum	Crypt	Midsection	0
2	1337/14	C	Acidic sulfated	Caecum	Crypt	Midsection	1
2	1337/14	C	Acidic sulfated	Caecum	Crypt	Midsection	1
2	1337/14	C	Acidic sulfated	Caecum	Crypt	Midsection	0
2	1337/14	C	Acidic sulfated	Caecum	Crypt	Midsection	1
2	1337/14	C	Acidic sulfated	Caecum	Crypt	Midsection	0
2	1337/14	C	Acidic sulfated	Caecum	Crypt	Tip	0
2	1337/14	C	Acidic sulfated	Caecum	Crypt	Tip	0
2	1337/14	C	Acidic sulfated	Caecum	Crypt	Tip	1
2	1337/14	C	Acidic sulfated	Caecum	Crypt	Tip	0
2	1337/14	C	Acidic sulfated	Caecum	Crypt	Tip	0
2	1337/14	C	Acidic sulfated	Caecum	Crypt	Tip	1
2	1337/14	C	Acidic sulfated	Caecum	Crypt	Tip	0
2	1337/14	C	Acidic sulfated	Caecum	Crypt	Tip	0
2	1337/14	C	Acidic sulfated	Caecum	Crypt	Tip	1
2	1337/14	C	Acidic sulfated	Caecum	Crypt	Tip	0
3	1345/14	C	Neutral	Duodenum	Crypt	Base	1
3	1345/14	C	Neutral	Duodenum	Crypt	Base	1
3	1345/14	C	Neutral	Duodenum	Crypt	Base	0
3	1345/14	C	Neutral	Duodenum	Crypt	Base	0
3	1345/14	C	Neutral	Duodenum	Crypt	Base	1
3	1345/14	C	Neutral	Duodenum	Crypt	Base	1
3	1345/14	C	Neutral	Duodenum	Crypt	Base	0
3	1345/14	C	Neutral	Duodenum	Crypt	Base	1
3	1345/14	C	Neutral	Duodenum	Crypt	Base	0
3	1345/14	C	Neutral	Duodenum	Crypt	Base	1
3	1345/14	C	Neutral	Duodenum	Crypt	Midsection	1
3	1345/14	C	Neutral	Duodenum	Crypt	Midsection	1
3	1345/14	C	Neutral	Duodenum	Crypt	Midsection	0
3	1345/14	C	Neutral	Duodenum	Crypt	Midsection	0
3	1345/14	C	Neutral	Duodenum	Crypt	Midsection	2
3	1345/14	C	Neutral	Duodenum	Crypt	Midsection	1
3	1345/14	C	Neutral	Duodenum	Crypt	Midsection	0
3	1345/14	C	Neutral	Duodenum	Crypt	Midsection	1
3	1345/14	C	Neutral	Duodenum	Crypt	Midsection	1
3	1345/14	C	Neutral	Duodenum	Crypt	Midsection	1
3	1345/14	C	Neutral	Duodenum	Crypt	Tip	1
3	1345/14	C	Neutral	Duodenum	Crypt	Tip	1
3	1345/14	C	Neutral	Duodenum	Crypt	Tip	1
3	1345/14	C	Neutral	Duodenum	Crypt	Tip	1
3	1345/14	C	Neutral	Duodenum	Crypt	Tip	2
3	1345/14	C	Neutral	Duodenum	Crypt	Tip	1
3	1345/14	C	Neutral	Duodenum	Crypt	Tip	0
3	1345/14	C	Neutral	Duodenum	Crypt	Tip	1
3	1345/14	C	Neutral	Duodenum	Crypt	Tip	1
3	1345/14	C	Neutral	Duodenum	Crypt	Tip	1
3	1345/14	C	Neutral	Duodenum	Villus	Base	1
3	1345/14	C	Neutral	Duodenum	Villus	Base	1
3	1345/14	C	Neutral	Duodenum	Villus	Base	2
3	1345/14	C	Neutral	Duodenum	Villus	Base	1
3	1345/14	C	Neutral	Duodenum	Villus	Base	1
3	1345/14	C	Neutral	Duodenum	Villus	Base	1
3	1345/14	C	Neutral	Duodenum	Villus	Base	1
3	1345/14	C	Neutral	Duodenum	Villus	Base	1
3	1345/14	C	Neutral	Duodenum	Villus	Base	1
3	1345/14	C	Neutral	Duodenum	Villus	Base	2
3	1345/14	C	Neutral	Duodenum	Villus	Midsection	1
3	1345/14	C	Neutral	Duodenum	Villus	Midsection	1
3	1345/14	C	Neutral	Duodenum	Villus	Midsection	1
3	1345/14	C	Neutral	Duodenum	Villus	Midsection	1
3	1345/14	C	Neutral	Duodenum	Villus	Midsection	1
3	1345/14	C	Neutral	Duodenum	Villus	Midsection	1
3	1345/14	C	Neutral	Duodenum	Villus	Midsection	1
3	1345/14	C	Neutral	Duodenum	Villus	Midsection	1
3	1345/14	C	Neutral	Duodenum	Villus	Midsection	1
3	1345/14	C	Neutral	Duodenum	Villus	Midsection	1
3	1345/14	C	Neutral	Duodenum	Villus	Tip	1
3	1345/14	C	Neutral	Duodenum	Villus	Tip	1
3	1345/14	C	Neutral	Duodenum	Villus	Tip	1
3	1345/14	C	Neutral	Duodenum	Villus	Tip	0
3	1345/14	C	Neutral	Duodenum	Villus	Tip	1
3	1345/14	C	Neutral	Duodenum	Villus	Tip	1
3	1345/14	C	Neutral	Duodenum	Villus	Tip	0
3	1345/14	C	Neutral	Duodenum	Villus	Tip	1
3	1345/14	C	Neutral	Duodenum	Villus	Tip	0
3	1345/14	C	Neutral	Duodenum	Villus	Tip	1
3	1345/14	C	Neutral	Jejunum	Crypt	Base	1
3	1345/14	C	Neutral	Jejunum	Crypt	Base	1
3	1345/14	C	Neutral	Jejunum	Crypt	Base	1
3	1345/14	C	Neutral	Jejunum	Crypt	Base	1
3	1345/14	C	Neutral	Jejunum	Crypt	Base	1
3	1345/14	C	Neutral	Jejunum	Crypt	Base	1
3	1345/14	C	Neutral	Jejunum	Crypt	Base	0
3	1345/14	C	Neutral	Jejunum	Crypt	Base	1
3	1345/14	C	Neutral	Jejunum	Crypt	Base	1
3	1345/14	C	Neutral	Jejunum	Crypt	Base	1
3	1345/14	C	Neutral	Jejunum	Crypt	Midsection	1
3	1345/14	C	Neutral	Jejunum	Crypt	Midsection	1
3	1345/14	C	Neutral	Jejunum	Crypt	Midsection	1
3	1345/14	C	Neutral	Jejunum	Crypt	Midsection	0
3	1345/14	C	Neutral	Jejunum	Crypt	Midsection	1
3	1345/14	C	Neutral	Jejunum	Crypt	Midsection	1
3	1345/14	C	Neutral	Jejunum	Crypt	Midsection	0
3	1345/14	C	Neutral	Jejunum	Crypt	Midsection	1
3	1345/14	C	Neutral	Jejunum	Crypt	Midsection	1
3	1345/14	C	Neutral	Jejunum	Crypt	Midsection	1
3	1345/14	C	Neutral	Jejunum	Crypt	Tip	1
3	1345/14	C	Neutral	Jejunum	Crypt	Tip	0
3	1345/14	C	Neutral	Jejunum	Crypt	Tip	1
3	1345/14	C	Neutral	Jejunum	Crypt	Tip	0
3	1345/14	C	Neutral	Jejunum	Crypt	Tip	1
3	1345/14	C	Neutral	Jejunum	Crypt	Tip	1
3	1345/14	C	Neutral	Jejunum	Crypt	Tip	1
3	1345/14	C	Neutral	Jejunum	Crypt	Tip	1
3	1345/14	C	Neutral	Jejunum	Crypt	Tip	1
3	1345/14	C	Neutral	Jejunum	Crypt	Tip	1
3	1345/14	C	Neutral	Jejunum	Villus	Base	2
3	1345/14	C	Neutral	Jejunum	Villus	Base	1
3	1345/14	C	Neutral	Jejunum	Villus	Base	2
3	1345/14	C	Neutral	Jejunum	Villus	Base	2
3	1345/14	C	Neutral	Jejunum	Villus	Base	1
3	1345/14	C	Neutral	Jejunum	Villus	Base	1
3	1345/14	C	Neutral	Jejunum	Villus	Base	1
3	1345/14	C	Neutral	Jejunum	Villus	Base	1
3	1345/14	C	Neutral	Jejunum	Villus	Base	2
3	1345/14	C	Neutral	Jejunum	Villus	Base	1
3	1345/14	C	Neutral	Jejunum	Villus	Midsection	2
3	1345/14	C	Neutral	Jejunum	Villus	Midsection	1
3	1345/14	C	Neutral	Jejunum	Villus	Midsection	2
3	1345/14	C	Neutral	Jejunum	Villus	Midsection	2
3	1345/14	C	Neutral	Jejunum	Villus	Midsection	2
3	1345/14	C	Neutral	Jejunum	Villus	Midsection	1
3	1345/14	C	Neutral	Jejunum	Villus	Midsection	2
3	1345/14	C	Neutral	Jejunum	Villus	Midsection	2
3	1345/14	C	Neutral	Jejunum	Villus	Midsection	2
3	1345/14	C	Neutral	Jejunum	Villus	Midsection	1
3	1345/14	C	Neutral	Jejunum	Villus	Tip	1
3	1345/14	C	Neutral	Jejunum	Villus	Tip	1
3	1345/14	C	Neutral	Jejunum	Villus	Tip	1
3	1345/14	C	Neutral	Jejunum	Villus	Tip	1
3	1345/14	C	Neutral	Jejunum	Villus	Tip	1
3	1345/14	C	Neutral	Jejunum	Villus	Tip	1
3	1345/14	C	Neutral	Jejunum	Villus	Tip	1
3	1345/14	C	Neutral	Jejunum	Villus	Tip	2
3	1345/14	C	Neutral	Jejunum	Villus	Tip	1
3	1345/14	C	Neutral	Jejunum	Villus	Tip	1
3	1345/14	C	Neutral	Ileum	Crypt	Base	1
3	1345/14	C	Neutral	Ileum	Crypt	Base	1
3	1345/14	C	Neutral	Ileum	Crypt	Base	1
3	1345/14	C	Neutral	Ileum	Crypt	Base	2
3	1345/14	C	Neutral	Ileum	Crypt	Base	1
3	1345/14	C	Neutral	Ileum	Crypt	Base	1
3	1345/14	C	Neutral	Ileum	Crypt	Base	2
3	1345/14	C	Neutral	Ileum	Crypt	Base	2
3	1345/14	C	Neutral	Ileum	Crypt	Base	0
3	1345/14	C	Neutral	Ileum	Crypt	Base	1
3	1345/14	C	Neutral	Ileum	Crypt	Midsection	1
3	1345/14	C	Neutral	Ileum	Crypt	Midsection	1
3	1345/14	C	Neutral	Ileum	Crypt	Midsection	1
3	1345/14	C	Neutral	Ileum	Crypt	Midsection	2
3	1345/14	C	Neutral	Ileum	Crypt	Midsection	1
3	1345/14	C	Neutral	Ileum	Crypt	Midsection	0
3	1345/14	C	Neutral	Ileum	Crypt	Midsection	1
3	1345/14	C	Neutral	Ileum	Crypt	Midsection	1
3	1345/14	C	Neutral	Ileum	Crypt	Midsection	0
3	1345/14	C	Neutral	Ileum	Crypt	Midsection	1
3	1345/14	C	Neutral	Ileum	Crypt	Tip	1
3	1345/14	C	Neutral	Ileum	Crypt	Tip	1
3	1345/14	C	Neutral	Ileum	Crypt	Tip	1
3	1345/14	C	Neutral	Ileum	Crypt	Tip	2
3	1345/14	C	Neutral	Ileum	Crypt	Tip	0
3	1345/14	C	Neutral	Ileum	Crypt	Tip	1
3	1345/14	C	Neutral	Ileum	Crypt	Tip	1
3	1345/14	C	Neutral	Ileum	Crypt	Tip	1
3	1345/14	C	Neutral	Ileum	Crypt	Tip	0
3	1345/14	C	Neutral	Ileum	Crypt	Tip	1
3	1345/14	C	Neutral	Ileum	Villus	Base	2
3	1345/14	C	Neutral	Ileum	Villus	Base	2
3	1345/14	C	Neutral	Ileum	Villus	Base	2
3	1345/14	C	Neutral	Ileum	Villus	Base	2
3	1345/14	C	Neutral	Ileum	Villus	Base	2
3	1345/14	C	Neutral	Ileum	Villus	Base	2
3	1345/14	C	Neutral	Ileum	Villus	Base	2
3	1345/14	C	Neutral	Ileum	Villus	Base	1
3	1345/14	C	Neutral	Ileum	Villus	Base	2
3	1345/14	C	Neutral	Ileum	Villus	Base	2
3	1345/14	C	Neutral	Ileum	Villus	Midsection	1
3	1345/14	C	Neutral	Ileum	Villus	Midsection	2
3	1345/14	C	Neutral	Ileum	Villus	Midsection	3
3	1345/14	C	Neutral	Ileum	Villus	Midsection	2
3	1345/14	C	Neutral	Ileum	Villus	Midsection	2
3	1345/14	C	Neutral	Ileum	Villus	Midsection	3
3	1345/14	C	Neutral	Ileum	Villus	Midsection	2
3	1345/14	C	Neutral	Ileum	Villus	Midsection	2
3	1345/14	C	Neutral	Ileum	Villus	Midsection	3
3	1345/14	C	Neutral	Ileum	Villus	Midsection	3
3	1345/14	C	Neutral	Ileum	Villus	Tip	1
3	1345/14	C	Neutral	Ileum	Villus	Tip	1
3	1345/14	C	Neutral	Ileum	Villus	Tip	2
3	1345/14	C	Neutral	Ileum	Villus	Tip	2
3	1345/14	C	Neutral	Ileum	Villus	Tip	2
3	1345/14	C	Neutral	Ileum	Villus	Tip	2
3	1345/14	C	Neutral	Ileum	Villus	Tip	2
3	1345/14	C	Neutral	Ileum	Villus	Tip	2
3	1345/14	C	Neutral	Ileum	Villus	Tip	2
3	1345/14	C	Neutral	Ileum	Villus	Tip	2
3	1345/14	C	Neutral	Caecum	Crypt	Base	1
3	1345/14	C	Neutral	Caecum	Crypt	Base	0
3	1345/14	C	Neutral	Caecum	Crypt	Base	0
3	1345/14	C	Neutral	Caecum	Crypt	Base	1
3	1345/14	C	Neutral	Caecum	Crypt	Base	1
3	1345/14	C	Neutral	Caecum	Crypt	Base	0
3	1345/14	C	Neutral	Caecum	Crypt	Base	0
3	1345/14	C	Neutral	Caecum	Crypt	Base	2
3	1345/14	C	Neutral	Caecum	Crypt	Base	0
3	1345/14	C	Neutral	Caecum	Crypt	Base	1
3	1345/14	C	Neutral	Caecum	Crypt	Midsection	1
3	1345/14	C	Neutral	Caecum	Crypt	Midsection	1
3	1345/14	C	Neutral	Caecum	Crypt	Midsection	1
3	1345/14	C	Neutral	Caecum	Crypt	Midsection	1
3	1345/14	C	Neutral	Caecum	Crypt	Midsection	1
3	1345/14	C	Neutral	Caecum	Crypt	Midsection	0
3	1345/14	C	Neutral	Caecum	Crypt	Midsection	1
3	1345/14	C	Neutral	Caecum	Crypt	Midsection	1
3	1345/14	C	Neutral	Caecum	Crypt	Midsection	0
3	1345/14	C	Neutral	Caecum	Crypt	Midsection	0
3	1345/14	C	Neutral	Caecum	Crypt	Tip	1
3	1345/14	C	Neutral	Caecum	Crypt	Tip	0
3	1345/14	C	Neutral	Caecum	Crypt	Tip	1
3	1345/14	C	Neutral	Caecum	Crypt	Tip	1
3	1345/14	C	Neutral	Caecum	Crypt	Tip	0
3	1345/14	C	Neutral	Caecum	Crypt	Tip	0
3	1345/14	C	Neutral	Caecum	Crypt	Tip	1
3	1345/14	C	Neutral	Caecum	Crypt	Tip	1
3	1345/14	C	Neutral	Caecum	Crypt	Tip	1
3	1345/14	C	Neutral	Caecum	Crypt	Tip	2
3	1345/14	C	Acidic sialylated	Duodenum	Crypt	Base	1
3	1345/14	C	Acidic sialylated	Duodenum	Crypt	Base	1
3	1345/14	C	Acidic sialylated	Duodenum	Crypt	Base	1
3	1345/14	C	Acidic sialylated	Duodenum	Crypt	Base	1
3	1345/14	C	Acidic sialylated	Duodenum	Crypt	Base	1
3	1345/14	C	Acidic sialylated	Duodenum	Crypt	Base	1
3	1345/14	C	Acidic sialylated	Duodenum	Crypt	Base	0
3	1345/14	C	Acidic sialylated	Duodenum	Crypt	Base	1
3	1345/14	C	Acidic sialylated	Duodenum	Crypt	Base	0
3	1345/14	C	Acidic sialylated	Duodenum	Crypt	Base	1
3	1345/14	C	Acidic sialylated	Duodenum	Crypt	Midsection	1
3	1345/14	C	Acidic sialylated	Duodenum	Crypt	Midsection	1
3	1345/14	C	Acidic sialylated	Duodenum	Crypt	Midsection	0
3	1345/14	C	Acidic sialylated	Duodenum	Crypt	Midsection	1
3	1345/14	C	Acidic sialylated	Duodenum	Crypt	Midsection	1
3	1345/14	C	Acidic sialylated	Duodenum	Crypt	Midsection	1
3	1345/14	C	Acidic sialylated	Duodenum	Crypt	Midsection	0
3	1345/14	C	Acidic sialylated	Duodenum	Crypt	Midsection	1
3	1345/14	C	Acidic sialylated	Duodenum	Crypt	Midsection	0
3	1345/14	C	Acidic sialylated	Duodenum	Crypt	Midsection	1
3	1345/14	C	Acidic sialylated	Duodenum	Crypt	Tip	1
3	1345/14	C	Acidic sialylated	Duodenum	Crypt	Tip	0
3	1345/14	C	Acidic sialylated	Duodenum	Crypt	Tip	1
3	1345/14	C	Acidic sialylated	Duodenum	Crypt	Tip	1
3	1345/14	C	Acidic sialylated	Duodenum	Crypt	Tip	1
3	1345/14	C	Acidic sialylated	Duodenum	Crypt	Tip	1
3	1345/14	C	Acidic sialylated	Duodenum	Crypt	Tip	0
3	1345/14	C	Acidic sialylated	Duodenum	Crypt	Tip	1
3	1345/14	C	Acidic sialylated	Duodenum	Crypt	Tip	0
3	1345/14	C	Acidic sialylated	Duodenum	Crypt	Tip	1
3	1345/14	C	Acidic sialylated	Duodenum	Villus	Base	2
3	1345/14	C	Acidic sialylated	Duodenum	Villus	Base	2
3	1345/14	C	Acidic sialylated	Duodenum	Villus	Base	2
3	1345/14	C	Acidic sialylated	Duodenum	Villus	Base	1
3	1345/14	C	Acidic sialylated	Duodenum	Villus	Base	1
3	1345/14	C	Acidic sialylated	Duodenum	Villus	Base	2
3	1345/14	C	Acidic sialylated	Duodenum	Villus	Base	2
3	1345/14	C	Acidic sialylated	Duodenum	Villus	Base	2
3	1345/14	C	Acidic sialylated	Duodenum	Villus	Base	1
3	1345/14	C	Acidic sialylated	Duodenum	Villus	Base	1
3	1345/14	C	Acidic sialylated	Duodenum	Villus	Midsection	1
3	1345/14	C	Acidic sialylated	Duodenum	Villus	Midsection	1
3	1345/14	C	Acidic sialylated	Duodenum	Villus	Midsection	1
3	1345/14	C	Acidic sialylated	Duodenum	Villus	Midsection	1
3	1345/14	C	Acidic sialylated	Duodenum	Villus	Midsection	0
3	1345/14	C	Acidic sialylated	Duodenum	Villus	Midsection	1
3	1345/14	C	Acidic sialylated	Duodenum	Villus	Midsection	1
3	1345/14	C	Acidic sialylated	Duodenum	Villus	Midsection	1
3	1345/14	C	Acidic sialylated	Duodenum	Villus	Midsection	1
3	1345/14	C	Acidic sialylated	Duodenum	Villus	Midsection	0
3	1345/14	C	Acidic sialylated	Duodenum	Villus	Tip	1
3	1345/14	C	Acidic sialylated	Duodenum	Villus	Tip	1
3	1345/14	C	Acidic sialylated	Duodenum	Villus	Tip	0
3	1345/14	C	Acidic sialylated	Duodenum	Villus	Tip	0
3	1345/14	C	Acidic sialylated	Duodenum	Villus	Tip	1
3	1345/14	C	Acidic sialylated	Duodenum	Villus	Tip	1
3	1345/14	C	Acidic sialylated	Duodenum	Villus	Tip	0
3	1345/14	C	Acidic sialylated	Duodenum	Villus	Tip	0
3	1345/14	C	Acidic sialylated	Duodenum	Villus	Tip	1
3	1345/14	C	Acidic sialylated	Duodenum	Villus	Tip	1
3	1345/14	C	Acidic sialylated	Jejunum	Crypt	Base	1
3	1345/14	C	Acidic sialylated	Jejunum	Crypt	Base	1
3	1345/14	C	Acidic sialylated	Jejunum	Crypt	Base	0
3	1345/14	C	Acidic sialylated	Jejunum	Crypt	Base	1
3	1345/14	C	Acidic sialylated	Jejunum	Crypt	Base	0
3	1345/14	C	Acidic sialylated	Jejunum	Crypt	Base	1
3	1345/14	C	Acidic sialylated	Jejunum	Crypt	Base	0
3	1345/14	C	Acidic sialylated	Jejunum	Crypt	Base	2
3	1345/14	C	Acidic sialylated	Jejunum	Crypt	Base	1
3	1345/14	C	Acidic sialylated	Jejunum	Crypt	Base	1
3	1345/14	C	Acidic sialylated	Jejunum	Crypt	Midsection	1
3	1345/14	C	Acidic sialylated	Jejunum	Crypt	Midsection	1
3	1345/14	C	Acidic sialylated	Jejunum	Crypt	Midsection	0
3	1345/14	C	Acidic sialylated	Jejunum	Crypt	Midsection	1
3	1345/14	C	Acidic sialylated	Jejunum	Crypt	Midsection	0
3	1345/14	C	Acidic sialylated	Jejunum	Crypt	Midsection	0
3	1345/14	C	Acidic sialylated	Jejunum	Crypt	Midsection	0
3	1345/14	C	Acidic sialylated	Jejunum	Crypt	Midsection	1
3	1345/14	C	Acidic sialylated	Jejunum	Crypt	Midsection	1
3	1345/14	C	Acidic sialylated	Jejunum	Crypt	Midsection	1
3	1345/14	C	Acidic sialylated	Jejunum	Crypt	Tip	1
3	1345/14	C	Acidic sialylated	Jejunum	Crypt	Tip	1
3	1345/14	C	Acidic sialylated	Jejunum	Crypt	Tip	1
3	1345/14	C	Acidic sialylated	Jejunum	Crypt	Tip	1
3	1345/14	C	Acidic sialylated	Jejunum	Crypt	Tip	1
3	1345/14	C	Acidic sialylated	Jejunum	Crypt	Tip	1
3	1345/14	C	Acidic sialylated	Jejunum	Crypt	Tip	0
3	1345/14	C	Acidic sialylated	Jejunum	Crypt	Tip	0
3	1345/14	C	Acidic sialylated	Jejunum	Crypt	Tip	1
3	1345/14	C	Acidic sialylated	Jejunum	Crypt	Tip	1
3	1345/14	C	Acidic sialylated	Jejunum	Villus	Base	2
3	1345/14	C	Acidic sialylated	Jejunum	Villus	Base	2
3	1345/14	C	Acidic sialylated	Jejunum	Villus	Base	2
3	1345/14	C	Acidic sialylated	Jejunum	Villus	Base	1
3	1345/14	C	Acidic sialylated	Jejunum	Villus	Base	2
3	1345/14	C	Acidic sialylated	Jejunum	Villus	Base	2
3	1345/14	C	Acidic sialylated	Jejunum	Villus	Base	2
3	1345/14	C	Acidic sialylated	Jejunum	Villus	Base	2
3	1345/14	C	Acidic sialylated	Jejunum	Villus	Base	1
3	1345/14	C	Acidic sialylated	Jejunum	Villus	Base	2
3	1345/14	C	Acidic sialylated	Jejunum	Villus	Midsection	2
3	1345/14	C	Acidic sialylated	Jejunum	Villus	Midsection	2
3	1345/14	C	Acidic sialylated	Jejunum	Villus	Midsection	2
3	1345/14	C	Acidic sialylated	Jejunum	Villus	Midsection	2
3	1345/14	C	Acidic sialylated	Jejunum	Villus	Midsection	2
3	1345/14	C	Acidic sialylated	Jejunum	Villus	Midsection	2
3	1345/14	C	Acidic sialylated	Jejunum	Villus	Midsection	2
3	1345/14	C	Acidic sialylated	Jejunum	Villus	Midsection	2
3	1345/14	C	Acidic sialylated	Jejunum	Villus	Midsection	2
3	1345/14	C	Acidic sialylated	Jejunum	Villus	Midsection	2
3	1345/14	C	Acidic sialylated	Jejunum	Villus	Tip	2
3	1345/14	C	Acidic sialylated	Jejunum	Villus	Tip	2
3	1345/14	C	Acidic sialylated	Jejunum	Villus	Tip	2
3	1345/14	C	Acidic sialylated	Jejunum	Villus	Tip	2
3	1345/14	C	Acidic sialylated	Jejunum	Villus	Tip	2
3	1345/14	C	Acidic sialylated	Jejunum	Villus	Tip	2
3	1345/14	C	Acidic sialylated	Jejunum	Villus	Tip	2
3	1345/14	C	Acidic sialylated	Jejunum	Villus	Tip	2
3	1345/14	C	Acidic sialylated	Jejunum	Villus	Tip	2
3	1345/14	C	Acidic sialylated	Jejunum	Villus	Tip	2
3	1345/14	C	Acidic sialylated	Ileum	Crypt	Base	0
3	1345/14	C	Acidic sialylated	Ileum	Crypt	Base	1
3	1345/14	C	Acidic sialylated	Ileum	Crypt	Base	1
3	1345/14	C	Acidic sialylated	Ileum	Crypt	Base	2
3	1345/14	C	Acidic sialylated	Ileum	Crypt	Base	1
3	1345/14	C	Acidic sialylated	Ileum	Crypt	Base	2
3	1345/14	C	Acidic sialylated	Ileum	Crypt	Base	1
3	1345/14	C	Acidic sialylated	Ileum	Crypt	Base	1
3	1345/14	C	Acidic sialylated	Ileum	Crypt	Base	1
3	1345/14	C	Acidic sialylated	Ileum	Crypt	Base	2
3	1345/14	C	Acidic sialylated	Ileum	Crypt	Midsection	0
3	1345/14	C	Acidic sialylated	Ileum	Crypt	Midsection	1
3	1345/14	C	Acidic sialylated	Ileum	Crypt	Midsection	1
3	1345/14	C	Acidic sialylated	Ileum	Crypt	Midsection	1
3	1345/14	C	Acidic sialylated	Ileum	Crypt	Midsection	1
3	1345/14	C	Acidic sialylated	Ileum	Crypt	Midsection	1
3	1345/14	C	Acidic sialylated	Ileum	Crypt	Midsection	1
3	1345/14	C	Acidic sialylated	Ileum	Crypt	Midsection	1
3	1345/14	C	Acidic sialylated	Ileum	Crypt	Midsection	1
3	1345/14	C	Acidic sialylated	Ileum	Crypt	Midsection	1
3	1345/14	C	Acidic sialylated	Ileum	Crypt	Tip	0
3	1345/14	C	Acidic sialylated	Ileum	Crypt	Tip	1
3	1345/14	C	Acidic sialylated	Ileum	Crypt	Tip	0
3	1345/14	C	Acidic sialylated	Ileum	Crypt	Tip	1
3	1345/14	C	Acidic sialylated	Ileum	Crypt	Tip	1
3	1345/14	C	Acidic sialylated	Ileum	Crypt	Tip	2
3	1345/14	C	Acidic sialylated	Ileum	Crypt	Tip	1
3	1345/14	C	Acidic sialylated	Ileum	Crypt	Tip	1
3	1345/14	C	Acidic sialylated	Ileum	Crypt	Tip	1
3	1345/14	C	Acidic sialylated	Ileum	Crypt	Tip	1
3	1345/14	C	Acidic sialylated	Ileum	Villus	Base	3
3	1345/14	C	Acidic sialylated	Ileum	Villus	Base	3
3	1345/14	C	Acidic sialylated	Ileum	Villus	Base	3
3	1345/14	C	Acidic sialylated	Ileum	Villus	Base	2
3	1345/14	C	Acidic sialylated	Ileum	Villus	Base	2
3	1345/14	C	Acidic sialylated	Ileum	Villus	Base	3
3	1345/14	C	Acidic sialylated	Ileum	Villus	Base	3
3	1345/14	C	Acidic sialylated	Ileum	Villus	Base	3
3	1345/14	C	Acidic sialylated	Ileum	Villus	Base	2
3	1345/14	C	Acidic sialylated	Ileum	Villus	Base	2
3	1345/14	C	Acidic sialylated	Ileum	Villus	Midsection	3
3	1345/14	C	Acidic sialylated	Ileum	Villus	Midsection	3
3	1345/14	C	Acidic sialylated	Ileum	Villus	Midsection	3
3	1345/14	C	Acidic sialylated	Ileum	Villus	Midsection	3
3	1345/14	C	Acidic sialylated	Ileum	Villus	Midsection	3
3	1345/14	C	Acidic sialylated	Ileum	Villus	Midsection	3
3	1345/14	C	Acidic sialylated	Ileum	Villus	Midsection	3
3	1345/14	C	Acidic sialylated	Ileum	Villus	Midsection	3
3	1345/14	C	Acidic sialylated	Ileum	Villus	Midsection	3
3	1345/14	C	Acidic sialylated	Ileum	Villus	Midsection	3
3	1345/14	C	Acidic sialylated	Ileum	Villus	Tip	3
3	1345/14	C	Acidic sialylated	Ileum	Villus	Tip	3
3	1345/14	C	Acidic sialylated	Ileum	Villus	Tip	3
3	1345/14	C	Acidic sialylated	Ileum	Villus	Tip	2
3	1345/14	C	Acidic sialylated	Ileum	Villus	Tip	2
3	1345/14	C	Acidic sialylated	Ileum	Villus	Tip	3
3	1345/14	C	Acidic sialylated	Ileum	Villus	Tip	3
3	1345/14	C	Acidic sialylated	Ileum	Villus	Tip	3
3	1345/14	C	Acidic sialylated	Ileum	Villus	Tip	2
3	1345/14	C	Acidic sialylated	Ileum	Villus	Tip	2
3	1345/14	C	Acidic sialylated	Caecum	Crypt	Base	2
3	1345/14	C	Acidic sialylated	Caecum	Crypt	Base	0
3	1345/14	C	Acidic sialylated	Caecum	Crypt	Base	2
3	1345/14	C	Acidic sialylated	Caecum	Crypt	Base	2
3	1345/14	C	Acidic sialylated	Caecum	Crypt	Base	1
3	1345/14	C	Acidic sialylated	Caecum	Crypt	Base	1
3	1345/14	C	Acidic sialylated	Caecum	Crypt	Base	0
3	1345/14	C	Acidic sialylated	Caecum	Crypt	Base	2
3	1345/14	C	Acidic sialylated	Caecum	Crypt	Base	0
3	1345/14	C	Acidic sialylated	Caecum	Crypt	Base	1
3	1345/14	C	Acidic sialylated	Caecum	Crypt	Midsection	2
3	1345/14	C	Acidic sialylated	Caecum	Crypt	Midsection	0
3	1345/14	C	Acidic sialylated	Caecum	Crypt	Midsection	0
3	1345/14	C	Acidic sialylated	Caecum	Crypt	Midsection	0
3	1345/14	C	Acidic sialylated	Caecum	Crypt	Midsection	1
3	1345/14	C	Acidic sialylated	Caecum	Crypt	Midsection	1
3	1345/14	C	Acidic sialylated	Caecum	Crypt	Midsection	0
3	1345/14	C	Acidic sialylated	Caecum	Crypt	Midsection	1
3	1345/14	C	Acidic sialylated	Caecum	Crypt	Midsection	1
3	1345/14	C	Acidic sialylated	Caecum	Crypt	Midsection	1
3	1345/14	C	Acidic sialylated	Caecum	Crypt	Tip	2
3	1345/14	C	Acidic sialylated	Caecum	Crypt	Tip	0
3	1345/14	C	Acidic sialylated	Caecum	Crypt	Tip	2
3	1345/14	C	Acidic sialylated	Caecum	Crypt	Tip	1
3	1345/14	C	Acidic sialylated	Caecum	Crypt	Tip	1
3	1345/14	C	Acidic sialylated	Caecum	Crypt	Tip	1
3	1345/14	C	Acidic sialylated	Caecum	Crypt	Tip	1
3	1345/14	C	Acidic sialylated	Caecum	Crypt	Tip	1
3	1345/14	C	Acidic sialylated	Caecum	Crypt	Tip	2
3	1345/14	C	Acidic sialylated	Caecum	Crypt	Tip	1
3	1345/14	C	Acidic sulfated	Duodenum	Crypt	Base	1
3	1345/14	C	Acidic sulfated	Duodenum	Crypt	Base	1
3	1345/14	C	Acidic sulfated	Duodenum	Crypt	Base	1
3	1345/14	C	Acidic sulfated	Duodenum	Crypt	Base	1
3	1345/14	C	Acidic sulfated	Duodenum	Crypt	Base	2
3	1345/14	C	Acidic sulfated	Duodenum	Crypt	Base	1
3	1345/14	C	Acidic sulfated	Duodenum	Crypt	Base	1
3	1345/14	C	Acidic sulfated	Duodenum	Crypt	Base	0
3	1345/14	C	Acidic sulfated	Duodenum	Crypt	Base	1
3	1345/14	C	Acidic sulfated	Duodenum	Crypt	Base	2
3	1345/14	C	Acidic sulfated	Duodenum	Crypt	Midsection	1
3	1345/14	C	Acidic sulfated	Duodenum	Crypt	Midsection	1
3	1345/14	C	Acidic sulfated	Duodenum	Crypt	Midsection	0
3	1345/14	C	Acidic sulfated	Duodenum	Crypt	Midsection	1
3	1345/14	C	Acidic sulfated	Duodenum	Crypt	Midsection	1
3	1345/14	C	Acidic sulfated	Duodenum	Crypt	Midsection	1
3	1345/14	C	Acidic sulfated	Duodenum	Crypt	Midsection	1
3	1345/14	C	Acidic sulfated	Duodenum	Crypt	Midsection	0
3	1345/14	C	Acidic sulfated	Duodenum	Crypt	Midsection	1
3	1345/14	C	Acidic sulfated	Duodenum	Crypt	Midsection	1
3	1345/14	C	Acidic sulfated	Duodenum	Crypt	Tip	1
3	1345/14	C	Acidic sulfated	Duodenum	Crypt	Tip	1
3	1345/14	C	Acidic sulfated	Duodenum	Crypt	Tip	1
3	1345/14	C	Acidic sulfated	Duodenum	Crypt	Tip	1
3	1345/14	C	Acidic sulfated	Duodenum	Crypt	Tip	1
3	1345/14	C	Acidic sulfated	Duodenum	Crypt	Tip	1
3	1345/14	C	Acidic sulfated	Duodenum	Crypt	Tip	1
3	1345/14	C	Acidic sulfated	Duodenum	Crypt	Tip	0
3	1345/14	C	Acidic sulfated	Duodenum	Crypt	Tip	1
3	1345/14	C	Acidic sulfated	Duodenum	Crypt	Tip	1
3	1345/14	C	Acidic sulfated	Duodenum	Villus	Base	1
3	1345/14	C	Acidic sulfated	Duodenum	Villus	Base	1
3	1345/14	C	Acidic sulfated	Duodenum	Villus	Base	1
3	1345/14	C	Acidic sulfated	Duodenum	Villus	Base	1
3	1345/14	C	Acidic sulfated	Duodenum	Villus	Base	1
3	1345/14	C	Acidic sulfated	Duodenum	Villus	Base	1
3	1345/14	C	Acidic sulfated	Duodenum	Villus	Base	1
3	1345/14	C	Acidic sulfated	Duodenum	Villus	Base	1
3	1345/14	C	Acidic sulfated	Duodenum	Villus	Base	1
3	1345/14	C	Acidic sulfated	Duodenum	Villus	Base	1
3	1345/14	C	Acidic sulfated	Duodenum	Villus	Midsection	1
3	1345/14	C	Acidic sulfated	Duodenum	Villus	Midsection	1
3	1345/14	C	Acidic sulfated	Duodenum	Villus	Midsection	1
3	1345/14	C	Acidic sulfated	Duodenum	Villus	Midsection	1
3	1345/14	C	Acidic sulfated	Duodenum	Villus	Midsection	1
3	1345/14	C	Acidic sulfated	Duodenum	Villus	Midsection	1
3	1345/14	C	Acidic sulfated	Duodenum	Villus	Midsection	1
3	1345/14	C	Acidic sulfated	Duodenum	Villus	Midsection	1
3	1345/14	C	Acidic sulfated	Duodenum	Villus	Midsection	1
3	1345/14	C	Acidic sulfated	Duodenum	Villus	Midsection	1
3	1345/14	C	Acidic sulfated	Duodenum	Villus	Tip	1
3	1345/14	C	Acidic sulfated	Duodenum	Villus	Tip	1
3	1345/14	C	Acidic sulfated	Duodenum	Villus	Tip	0
3	1345/14	C	Acidic sulfated	Duodenum	Villus	Tip	0
3	1345/14	C	Acidic sulfated	Duodenum	Villus	Tip	1
3	1345/14	C	Acidic sulfated	Duodenum	Villus	Tip	1
3	1345/14	C	Acidic sulfated	Duodenum	Villus	Tip	0
3	1345/14	C	Acidic sulfated	Duodenum	Villus	Tip	0
3	1345/14	C	Acidic sulfated	Duodenum	Villus	Tip	1
3	1345/14	C	Acidic sulfated	Duodenum	Villus	Tip	1
3	1345/14	C	Acidic sulfated	Jejunum	Crypt	Base	2
3	1345/14	C	Acidic sulfated	Jejunum	Crypt	Base	1
3	1345/14	C	Acidic sulfated	Jejunum	Crypt	Base	2
3	1345/14	C	Acidic sulfated	Jejunum	Crypt	Base	2
3	1345/14	C	Acidic sulfated	Jejunum	Crypt	Base	1
3	1345/14	C	Acidic sulfated	Jejunum	Crypt	Base	1
3	1345/14	C	Acidic sulfated	Jejunum	Crypt	Base	0
3	1345/14	C	Acidic sulfated	Jejunum	Crypt	Base	1
3	1345/14	C	Acidic sulfated	Jejunum	Crypt	Base	1
3	1345/14	C	Acidic sulfated	Jejunum	Crypt	Base	1
3	1345/14	C	Acidic sulfated	Jejunum	Crypt	Midsection	1
3	1345/14	C	Acidic sulfated	Jejunum	Crypt	Midsection	1
3	1345/14	C	Acidic sulfated	Jejunum	Crypt	Midsection	1
3	1345/14	C	Acidic sulfated	Jejunum	Crypt	Midsection	1
3	1345/14	C	Acidic sulfated	Jejunum	Crypt	Midsection	1
3	1345/14	C	Acidic sulfated	Jejunum	Crypt	Midsection	1
3	1345/14	C	Acidic sulfated	Jejunum	Crypt	Midsection	1
3	1345/14	C	Acidic sulfated	Jejunum	Crypt	Midsection	1
3	1345/14	C	Acidic sulfated	Jejunum	Crypt	Midsection	1
3	1345/14	C	Acidic sulfated	Jejunum	Crypt	Midsection	1
3	1345/14	C	Acidic sulfated	Jejunum	Crypt	Tip	1
3	1345/14	C	Acidic sulfated	Jejunum	Crypt	Tip	1
3	1345/14	C	Acidic sulfated	Jejunum	Crypt	Tip	1
3	1345/14	C	Acidic sulfated	Jejunum	Crypt	Tip	1
3	1345/14	C	Acidic sulfated	Jejunum	Crypt	Tip	1
3	1345/14	C	Acidic sulfated	Jejunum	Crypt	Tip	1
3	1345/14	C	Acidic sulfated	Jejunum	Crypt	Tip	1
3	1345/14	C	Acidic sulfated	Jejunum	Crypt	Tip	1
3	1345/14	C	Acidic sulfated	Jejunum	Crypt	Tip	1
3	1345/14	C	Acidic sulfated	Jejunum	Crypt	Tip	1
3	1345/14	C	Acidic sulfated	Jejunum	Villus	Base	1
3	1345/14	C	Acidic sulfated	Jejunum	Villus	Base	1
3	1345/14	C	Acidic sulfated	Jejunum	Villus	Base	2
3	1345/14	C	Acidic sulfated	Jejunum	Villus	Base	2
3	1345/14	C	Acidic sulfated	Jejunum	Villus	Base	1
3	1345/14	C	Acidic sulfated	Jejunum	Villus	Base	1
3	1345/14	C	Acidic sulfated	Jejunum	Villus	Base	2
3	1345/14	C	Acidic sulfated	Jejunum	Villus	Base	2
3	1345/14	C	Acidic sulfated	Jejunum	Villus	Base	1
3	1345/14	C	Acidic sulfated	Jejunum	Villus	Base	1
3	1345/14	C	Acidic sulfated	Jejunum	Villus	Midsection	2
3	1345/14	C	Acidic sulfated	Jejunum	Villus	Midsection	2
3	1345/14	C	Acidic sulfated	Jejunum	Villus	Midsection	2
3	1345/14	C	Acidic sulfated	Jejunum	Villus	Midsection	2
3	1345/14	C	Acidic sulfated	Jejunum	Villus	Midsection	2
3	1345/14	C	Acidic sulfated	Jejunum	Villus	Midsection	2
3	1345/14	C	Acidic sulfated	Jejunum	Villus	Midsection	2
3	1345/14	C	Acidic sulfated	Jejunum	Villus	Midsection	2
3	1345/14	C	Acidic sulfated	Jejunum	Villus	Midsection	2
3	1345/14	C	Acidic sulfated	Jejunum	Villus	Midsection	2
3	1345/14	C	Acidic sulfated	Jejunum	Villus	Tip	2
3	1345/14	C	Acidic sulfated	Jejunum	Villus	Tip	2
3	1345/14	C	Acidic sulfated	Jejunum	Villus	Tip	2
3	1345/14	C	Acidic sulfated	Jejunum	Villus	Tip	2
3	1345/14	C	Acidic sulfated	Jejunum	Villus	Tip	2
3	1345/14	C	Acidic sulfated	Jejunum	Villus	Tip	2
3	1345/14	C	Acidic sulfated	Jejunum	Villus	Tip	2
3	1345/14	C	Acidic sulfated	Jejunum	Villus	Tip	2
3	1345/14	C	Acidic sulfated	Jejunum	Villus	Tip	2
3	1345/14	C	Acidic sulfated	Jejunum	Villus	Tip	2
3	1345/14	C	Acidic sulfated	Ileum	Crypt	Base	1
3	1345/14	C	Acidic sulfated	Ileum	Crypt	Base	1
3	1345/14	C	Acidic sulfated	Ileum	Crypt	Base	0
3	1345/14	C	Acidic sulfated	Ileum	Crypt	Base	1
3	1345/14	C	Acidic sulfated	Ileum	Crypt	Base	0
3	1345/14	C	Acidic sulfated	Ileum	Crypt	Base	1
3	1345/14	C	Acidic sulfated	Ileum	Crypt	Base	1
3	1345/14	C	Acidic sulfated	Ileum	Crypt	Base	1
3	1345/14	C	Acidic sulfated	Ileum	Crypt	Base	1
3	1345/14	C	Acidic sulfated	Ileum	Crypt	Base	1
3	1345/14	C	Acidic sulfated	Ileum	Crypt	Midsection	1
3	1345/14	C	Acidic sulfated	Ileum	Crypt	Midsection	1
3	1345/14	C	Acidic sulfated	Ileum	Crypt	Midsection	0
3	1345/14	C	Acidic sulfated	Ileum	Crypt	Midsection	1
3	1345/14	C	Acidic sulfated	Ileum	Crypt	Midsection	0
3	1345/14	C	Acidic sulfated	Ileum	Crypt	Midsection	1
3	1345/14	C	Acidic sulfated	Ileum	Crypt	Midsection	1
3	1345/14	C	Acidic sulfated	Ileum	Crypt	Midsection	1
3	1345/14	C	Acidic sulfated	Ileum	Crypt	Midsection	0
3	1345/14	C	Acidic sulfated	Ileum	Crypt	Midsection	1
3	1345/14	C	Acidic sulfated	Ileum	Crypt	Tip	1
3	1345/14	C	Acidic sulfated	Ileum	Crypt	Tip	0
3	1345/14	C	Acidic sulfated	Ileum	Crypt	Tip	1
3	1345/14	C	Acidic sulfated	Ileum	Crypt	Tip	1
3	1345/14	C	Acidic sulfated	Ileum	Crypt	Tip	1
3	1345/14	C	Acidic sulfated	Ileum	Crypt	Tip	1
3	1345/14	C	Acidic sulfated	Ileum	Crypt	Tip	1
3	1345/14	C	Acidic sulfated	Ileum	Crypt	Tip	1
3	1345/14	C	Acidic sulfated	Ileum	Crypt	Tip	1
3	1345/14	C	Acidic sulfated	Ileum	Crypt	Tip	1
3	1345/14	C	Acidic sulfated	Ileum	Villus	Base	2
3	1345/14	C	Acidic sulfated	Ileum	Villus	Base	2
3	1345/14	C	Acidic sulfated	Ileum	Villus	Base	3
3	1345/14	C	Acidic sulfated	Ileum	Villus	Base	3
3	1345/14	C	Acidic sulfated	Ileum	Villus	Base	2
3	1345/14	C	Acidic sulfated	Ileum	Villus	Base	2
3	1345/14	C	Acidic sulfated	Ileum	Villus	Base	3
3	1345/14	C	Acidic sulfated	Ileum	Villus	Base	3
3	1345/14	C	Acidic sulfated	Ileum	Villus	Base	2
3	1345/14	C	Acidic sulfated	Ileum	Villus	Base	2
3	1345/14	C	Acidic sulfated	Ileum	Villus	Midsection	3
3	1345/14	C	Acidic sulfated	Ileum	Villus	Midsection	3
3	1345/14	C	Acidic sulfated	Ileum	Villus	Midsection	2
3	1345/14	C	Acidic sulfated	Ileum	Villus	Midsection	2
3	1345/14	C	Acidic sulfated	Ileum	Villus	Midsection	3
3	1345/14	C	Acidic sulfated	Ileum	Villus	Midsection	3
3	1345/14	C	Acidic sulfated	Ileum	Villus	Midsection	2
3	1345/14	C	Acidic sulfated	Ileum	Villus	Midsection	2
3	1345/14	C	Acidic sulfated	Ileum	Villus	Midsection	3
3	1345/14	C	Acidic sulfated	Ileum	Villus	Midsection	3
3	1345/14	C	Acidic sulfated	Ileum	Villus	Tip	2
3	1345/14	C	Acidic sulfated	Ileum	Villus	Tip	2
3	1345/14	C	Acidic sulfated	Ileum	Villus	Tip	3
3	1345/14	C	Acidic sulfated	Ileum	Villus	Tip	3
3	1345/14	C	Acidic sulfated	Ileum	Villus	Tip	2
3	1345/14	C	Acidic sulfated	Ileum	Villus	Tip	2
3	1345/14	C	Acidic sulfated	Ileum	Villus	Tip	3
3	1345/14	C	Acidic sulfated	Ileum	Villus	Tip	3
3	1345/14	C	Acidic sulfated	Ileum	Villus	Tip	2
3	1345/14	C	Acidic sulfated	Ileum	Villus	Tip	2
3	1345/14	C	Acidic sulfated	Caecum	Crypt	Base	0
3	1345/14	C	Acidic sulfated	Caecum	Crypt	Base	1
3	1345/14	C	Acidic sulfated	Caecum	Crypt	Base	1
3	1345/14	C	Acidic sulfated	Caecum	Crypt	Base	0
3	1345/14	C	Acidic sulfated	Caecum	Crypt	Base	1
3	1345/14	C	Acidic sulfated	Caecum	Crypt	Base	0
3	1345/14	C	Acidic sulfated	Caecum	Crypt	Base	2
3	1345/14	C	Acidic sulfated	Caecum	Crypt	Base	1
3	1345/14	C	Acidic sulfated	Caecum	Crypt	Base	0
3	1345/14	C	Acidic sulfated	Caecum	Crypt	Base	0
3	1345/14	C	Acidic sulfated	Caecum	Crypt	Midsection	0
3	1345/14	C	Acidic sulfated	Caecum	Crypt	Midsection	1
3	1345/14	C	Acidic sulfated	Caecum	Crypt	Midsection	0
3	1345/14	C	Acidic sulfated	Caecum	Crypt	Midsection	0
3	1345/14	C	Acidic sulfated	Caecum	Crypt	Midsection	1
3	1345/14	C	Acidic sulfated	Caecum	Crypt	Midsection	0
3	1345/14	C	Acidic sulfated	Caecum	Crypt	Midsection	1
3	1345/14	C	Acidic sulfated	Caecum	Crypt	Midsection	0
3	1345/14	C	Acidic sulfated	Caecum	Crypt	Midsection	1
3	1345/14	C	Acidic sulfated	Caecum	Crypt	Midsection	0
3	1345/14	C	Acidic sulfated	Caecum	Crypt	Tip	0
3	1345/14	C	Acidic sulfated	Caecum	Crypt	Tip	1
3	1345/14	C	Acidic sulfated	Caecum	Crypt	Tip	0
3	1345/14	C	Acidic sulfated	Caecum	Crypt	Tip	0
3	1345/14	C	Acidic sulfated	Caecum	Crypt	Tip	1
3	1345/14	C	Acidic sulfated	Caecum	Crypt	Tip	0
3	1345/14	C	Acidic sulfated	Caecum	Crypt	Tip	1
3	1345/14	C	Acidic sulfated	Caecum	Crypt	Tip	0
3	1345/14	C	Acidic sulfated	Caecum	Crypt	Tip	1
3	1345/14	C	Acidic sulfated	Caecum	Crypt	Tip	1
4	1353/14	C	Neutral	Duodenum	Crypt	Base	1
4	1353/14	C	Neutral	Duodenum	Crypt	Base	0
4	1353/14	C	Neutral	Duodenum	Crypt	Base	1
4	1353/14	C	Neutral	Duodenum	Crypt	Base	1
4	1353/14	C	Neutral	Duodenum	Crypt	Base	1
4	1353/14	C	Neutral	Duodenum	Crypt	Base	1
4	1353/14	C	Neutral	Duodenum	Crypt	Base	1
4	1353/14	C	Neutral	Duodenum	Crypt	Base	1
4	1353/14	C	Neutral	Duodenum	Crypt	Base	1
4	1353/14	C	Neutral	Duodenum	Crypt	Base	0
4	1353/14	C	Neutral	Duodenum	Crypt	Midsection	1
4	1353/14	C	Neutral	Duodenum	Crypt	Midsection	0
4	1353/14	C	Neutral	Duodenum	Crypt	Midsection	1
4	1353/14	C	Neutral	Duodenum	Crypt	Midsection	1
4	1353/14	C	Neutral	Duodenum	Crypt	Midsection	1
4	1353/14	C	Neutral	Duodenum	Crypt	Midsection	1
4	1353/14	C	Neutral	Duodenum	Crypt	Midsection	1
4	1353/14	C	Neutral	Duodenum	Crypt	Midsection	1
4	1353/14	C	Neutral	Duodenum	Crypt	Midsection	1
4	1353/14	C	Neutral	Duodenum	Crypt	Midsection	1
4	1353/14	C	Neutral	Duodenum	Crypt	Tip	1
4	1353/14	C	Neutral	Duodenum	Crypt	Tip	0
4	1353/14	C	Neutral	Duodenum	Crypt	Tip	0
4	1353/14	C	Neutral	Duodenum	Crypt	Tip	1
4	1353/14	C	Neutral	Duodenum	Crypt	Tip	1
4	1353/14	C	Neutral	Duodenum	Crypt	Tip	1
4	1353/14	C	Neutral	Duodenum	Crypt	Tip	1
4	1353/14	C	Neutral	Duodenum	Crypt	Tip	0
4	1353/14	C	Neutral	Duodenum	Crypt	Tip	1
4	1353/14	C	Neutral	Duodenum	Crypt	Tip	1
4	1353/14	C	Neutral	Duodenum	Villus	Base	1
4	1353/14	C	Neutral	Duodenum	Villus	Base	1
4	1353/14	C	Neutral	Duodenum	Villus	Base	1
4	1353/14	C	Neutral	Duodenum	Villus	Base	0
4	1353/14	C	Neutral	Duodenum	Villus	Base	0
4	1353/14	C	Neutral	Duodenum	Villus	Base	1
4	1353/14	C	Neutral	Duodenum	Villus	Base	1
4	1353/14	C	Neutral	Duodenum	Villus	Base	1
4	1353/14	C	Neutral	Duodenum	Villus	Base	0
4	1353/14	C	Neutral	Duodenum	Villus	Base	0
4	1353/14	C	Neutral	Duodenum	Villus	Midsection	1
4	1353/14	C	Neutral	Duodenum	Villus	Midsection	1
4	1353/14	C	Neutral	Duodenum	Villus	Midsection	1
4	1353/14	C	Neutral	Duodenum	Villus	Midsection	1
4	1353/14	C	Neutral	Duodenum	Villus	Midsection	1
4	1353/14	C	Neutral	Duodenum	Villus	Midsection	1
4	1353/14	C	Neutral	Duodenum	Villus	Midsection	1
4	1353/14	C	Neutral	Duodenum	Villus	Midsection	1
4	1353/14	C	Neutral	Duodenum	Villus	Midsection	1
4	1353/14	C	Neutral	Duodenum	Villus	Midsection	1
4	1353/14	C	Neutral	Duodenum	Villus	Tip	1
4	1353/14	C	Neutral	Duodenum	Villus	Tip	1
4	1353/14	C	Neutral	Duodenum	Villus	Tip	1
4	1353/14	C	Neutral	Duodenum	Villus	Tip	0
4	1353/14	C	Neutral	Duodenum	Villus	Tip	0
4	1353/14	C	Neutral	Duodenum	Villus	Tip	1
4	1353/14	C	Neutral	Duodenum	Villus	Tip	1
4	1353/14	C	Neutral	Duodenum	Villus	Tip	1
4	1353/14	C	Neutral	Duodenum	Villus	Tip	0
4	1353/14	C	Neutral	Duodenum	Villus	Tip	0
4	1353/14	C	Neutral	Jejunum	Crypt	Base	1
4	1353/14	C	Neutral	Jejunum	Crypt	Base	1
4	1353/14	C	Neutral	Jejunum	Crypt	Base	1
4	1353/14	C	Neutral	Jejunum	Crypt	Base	1
4	1353/14	C	Neutral	Jejunum	Crypt	Base	2
4	1353/14	C	Neutral	Jejunum	Crypt	Base	1
4	1353/14	C	Neutral	Jejunum	Crypt	Base	1
4	1353/14	C	Neutral	Jejunum	Crypt	Base	0
4	1353/14	C	Neutral	Jejunum	Crypt	Base	1
4	1353/14	C	Neutral	Jejunum	Crypt	Base	1
4	1353/14	C	Neutral	Jejunum	Crypt	Midsection	1
4	1353/14	C	Neutral	Jejunum	Crypt	Midsection	1
4	1353/14	C	Neutral	Jejunum	Crypt	Midsection	1
4	1353/14	C	Neutral	Jejunum	Crypt	Midsection	1
4	1353/14	C	Neutral	Jejunum	Crypt	Midsection	1
4	1353/14	C	Neutral	Jejunum	Crypt	Midsection	1
4	1353/14	C	Neutral	Jejunum	Crypt	Midsection	1
4	1353/14	C	Neutral	Jejunum	Crypt	Midsection	0
4	1353/14	C	Neutral	Jejunum	Crypt	Midsection	1
4	1353/14	C	Neutral	Jejunum	Crypt	Midsection	1
4	1353/14	C	Neutral	Jejunum	Crypt	Tip	1
4	1353/14	C	Neutral	Jejunum	Crypt	Tip	1
4	1353/14	C	Neutral	Jejunum	Crypt	Tip	1
4	1353/14	C	Neutral	Jejunum	Crypt	Tip	1
4	1353/14	C	Neutral	Jejunum	Crypt	Tip	1
4	1353/14	C	Neutral	Jejunum	Crypt	Tip	0
4	1353/14	C	Neutral	Jejunum	Crypt	Tip	1
4	1353/14	C	Neutral	Jejunum	Crypt	Tip	0
4	1353/14	C	Neutral	Jejunum	Crypt	Tip	1
4	1353/14	C	Neutral	Jejunum	Crypt	Tip	1
4	1353/14	C	Neutral	Jejunum	Villus	Base	2
4	1353/14	C	Neutral	Jejunum	Villus	Base	2
4	1353/14	C	Neutral	Jejunum	Villus	Base	3
4	1353/14	C	Neutral	Jejunum	Villus	Base	3
4	1353/14	C	Neutral	Jejunum	Villus	Base	3
4	1353/14	C	Neutral	Jejunum	Villus	Base	2
4	1353/14	C	Neutral	Jejunum	Villus	Base	2
4	1353/14	C	Neutral	Jejunum	Villus	Base	3
4	1353/14	C	Neutral	Jejunum	Villus	Base	3
4	1353/14	C	Neutral	Jejunum	Villus	Base	3
4	1353/14	C	Neutral	Jejunum	Villus	Midsection	3
4	1353/14	C	Neutral	Jejunum	Villus	Midsection	3
4	1353/14	C	Neutral	Jejunum	Villus	Midsection	3
4	1353/14	C	Neutral	Jejunum	Villus	Midsection	3
4	1353/14	C	Neutral	Jejunum	Villus	Midsection	3
4	1353/14	C	Neutral	Jejunum	Villus	Midsection	3
4	1353/14	C	Neutral	Jejunum	Villus	Midsection	3
4	1353/14	C	Neutral	Jejunum	Villus	Midsection	3
4	1353/14	C	Neutral	Jejunum	Villus	Midsection	3
[truncated: 22,571 more rows]
