# Supplementary material for: Yellow Mealworm Inclusion in Diets for Heavy-Size Broiler Chickens: Implications for Intestinal Microbiota and Mucin Dynamics
Source: Animals (Basel). 2020 Oct 18;10(10):1909. doi: 10.3390/ani10101909 (PMC7603283; doi:10.3390/ani10101909)
Supplement: Supplementary file 1 [file animals-10-01909-s001.zip › Table S1.xlsx]

## Sheet: Foglio1
Ingredients	First period (days 1 to 12)				Second period (days 12 to 25)				Third period (day 25 to slaughter)
	Control	TM5	TM10	TM15	Control	TM5	TM10	TM15	Control	TM5	TM10	TM15
Corn meal	483.2	482.7	488.5	496.6	523.8	535.9	549.3	566.8	566.6	572.2	585.7	605.4
Soybean meal	345.0	333.8	304.0	262.0	317.0	294.0	254.1	203.9	275.5	259.0	219.0	164.0
TM larvae meal	0.0	50.0	100.0	150.0	0.0	50.0	100.0	150.0	0.0	50.0	100.0	150.0
Corn gluten meal	75.5	42.0	23.0	14.5	58.3	24.0	8.0	0.0	56.0	21.0	5.0	0.0
Soybean oil	54.0	50.3	43.5	34.8	64.9	59.9	51.7	41.6	68.9	64.9	56.7	45.8
Dicalcium phosphate	11.0	12.0	13.0	15.5	8.4	9.0	10.5	12.9	7.0	8.0	9.5	12.0
Calcium carbonate	17.5	16.5	16.0	15.0	15.0	15.0	14.5	13.0	14.5	14.0	13.5	12.2
Sodium chloride	2.3	2.3	2.3	2.3	2.3	2.3	2.3	2.3	2.3	2.3	2.3	2.3
Sodium bicarbonate	1.3	1.3	1.3	1.3	1.3	1.3	1.3	1.3	1.3	1.3	1.3	1.3
DL-methionine	0.8	0.9	0.9	0.8	0.8	0.9	0.9	0.8	0.4	0.6	0.6	0.5
L-lysine	3.1	1.9	1.2	0.9	2.0	1.3	0.9	0.8	1.3	0.4	0.0	0.0
Threonine	0.1	0.1	0.1	0.1	0.0	0.2	0.3	0.4	0.0	0.1	0.2	0.3
Trace mineral-vitamin premix1	5.0	5.0	5.0	5.0	5.0	5.0	5.0	5.0	5.0	5.0	5.0	5.0
Choline chloride	0.2	0.2	0.2	0.2	0.2	0.2	0.2	0.2	0.2	0.2	0.2	0.2
3-phytase	1.0	1.0	1.0	1.0	1.0	1.0	1.0	1.0	1.0	1.0	1.0	1.0
Total	100	100	100	100	100	100	100	100	100	100	100	100
AMEn2 (MJ/kg DM)	12.89	12.89	12.89	12.89	13.28	13.28	13.28	13.28	13.54	13.54	13.54	13.54
Nutrient composition (%)
DM	86.6	86.6	86.7	86.6	86.7	86.8	86.6	86.8	86.8	86.7	86.7	86.8
CP	23.5	23.5	23.6	23.8	21.3	21.1	21.1	21.1	19.6	19.6	19.6	19.6
EE	7.9	8.3	9.0	9.6	9.0	9.2	9.8	10.3	9.5	9.7	10.4	10.8
NDF	9.4	9.8	10.0	10.1	9.4	9.8	10.0	10.1	9.4	9.7	9.9	10.1
ADF	3.8	4.1	4.3	4.4	3.7	3.9	4.1	4.1	3.5	3.8	3.9	4.0
Calcium	1.1	1.1	1.1	1.1	0.9	0.9	0.9	0.9	0.8	0.8	0.8	0.8
Available phosphorus	0.6	0.6	0.5	0.6	0.5	0.5	0.5	0.5	0.5	0.5	0.5	0.5
Digestible methionine	0.5	0.5	0.5	0.5	0.5	0.5	0.5	0.5	0.4	0.4	0.4	0.4
Digestible lysine	1.4	1.4	1.4	1.4	1.3	1.3	1.3	1.3	1.1	1.1	1.1	1.1
